# Supplementary material for: Differential Responses to Aging Among the Transcriptome and Proteome of Mesenchymal Progenitor Populations
Source: J Gerontol A Biol Sci Med Sci. 2024 Jun 5;79(9):glae147. doi: 10.1093/gerona/glae147 (PMC11369222; doi:10.1093/gerona/glae147)
Supplement: glae147_suppl_Supplementary_Data [file glae147_suppl_supplementary_data.zip]

Archive with 1 entries (1 files):
- glae147_AQ19_normalized_counts.csv
