# Supplementary material for: Differential Responses to Aging Among the Transcriptome and Proteome of Mesenchymal Progenitor Populations
Source: J Gerontol A Biol Sci Med Sci. 2024 Jun 5;79(9):glae147. doi: 10.1093/gerona/glae147 (PMC11369222; doi:10.1093/gerona/glae147)
Supplement: glae147_suppl_Supplementary_Data [file glae147_suppl_supplementary_data.zip › glae147_AQ19_normalized_counts.csv]

	ADASC.OF1_S1	ADASC.OF2_S2	ADASC.OF3_S3	ADASC.OF4_S4	ADASC.OM1_S5	ADASC.OM2_S6	ADASC.OM3_S7	ADASC.OM4_S8	ADASC.YF1_S9	ADASC.YF2_S10	ADASC.YF3_S11	ADASC.YF4_S12	ADASC.YM1_S13	ADASC.YM2_S14	ADASC.YM3_S15	ADASC.YM4_S16	COP.OF1_S20	COP.OF2_S21	COP.OF3_S22	COP.OF4_S23	COP.OM1_S24	COP.OM2_S25	COP.OM3_S26	COP.OM4_S27	COP.YF1_S28	COP.YF2_S29	COP.YF3_S30	COP.YF4_S31	COP.YM1_S32	COP.YM2_S33	COP.YM3_S34	COP.YM4_S35	MUSC.11_S36	MUSC.12_S37	MUSC.15_S38	MUSC.18_S39	MUSC.20_S40	MUSC.21_S41	MUSC.24_S42	MUSC.29_S43	MUSC.39_S44	MUSC.47_S45	MUSC.53_S46	MUSC.58_S47	MUSC.9_S48	ATCC.213_S17	ATCC.245_S18	ATCC.992_S19
ENSG00000223972-DDX11L1	0	0	0	0	0	0	0	0	0	0	0	0	0.830691405742822	0	0	0	0	0	0	0	0	0	0	0	0	0	0	0	0	0	0	0	0	0	0	0	0	0	0	0	0	0	0	0	0	0	0	0
ENSG00000227232-WASH7P	42.6053612460974	22.0072367785305	41.5769553851951	38.3923227073232	20.5170309047235	22.3433237670961	37.3244852305169	35.3203996935083	34.6434099150767	45.4335249541873	33.2527171616811	27.4883500720505	47.3494101273409	47.991384684863	16.7357154487477	27.5430790743183	39.2009743900787	90.3232085690092	51.6378245996195	101.963446766215	92.1365335052992	119.322542268105	103.39333830246	33.7814704373826	69.2184706639	80.5843013915217	87.6382480773056	72.1860844025145	85.8584303420236	79.7056854000791	81.5017439057553	97.2116617830126	56.3366696374352	27.9722447849034	45.2369324206669	45.2121378630397	58.5901577227142	46.2591320534836	36.1430972374266	77.7361887756988	30.4172601935664	51.7531143895829	69.2300986913102	56.5208348375074	54.2654925755855	35.7352200389711	25.8780111722782	42.9208397820581
ENSG00000278267-MIR6859-1	4.09666935058629	2.44524853094783	4.07617209658775	4.65361487361493	2.1596874636551	8.93732950683842	0.982223295539918	8.5625211378202	1.01892382103167	0.966670743706113	0	9.81726788287518	6.64553124594258	6.71879385588082	2.09196443109347	0	4.12641835685039	10.6262598316481	18.8676666806302	5.09817233831075	11.8885849684257	16.1489154949314	12.9241672878075	8.66191549676476	14.4205147216458	9.48050604606138	23.5586688379854	12.5541016352199	7.96624611420837	16.9072666000168	7.85558977404871	9.00107979472339	5.45193577136469	3.72963263798712	8.04212131922967	8.65764342058207	3.72001001414058	2.89119575334272	1.85349216602187	3.79200920857067	7.15700239848622	2.46443401855156	5.01667381821088	6.1659092550008	5.53729516077403	6.9485150075777	0	1.90759287920258
ENSG00000243485-MIR1302-2HG	0	0	0	0	0	0	0	0	0	0	0	0.981726788287518	0	0.959827693697259	0	0	3.09481376763779	0	0	0	0	0	0	1.73238309935295	0	0	0	0	0	0	0	0	0	0	0	0	0	0	0	0.948002302142669	0	0.821478006183855	0	0	0	0	0	0.953796439601291
ENSG00000284332-MIR1302-2	0	0	0	0	0	0	0	0	0	0	0	0	0	0	0	0	0	0	0	0	0	0	0	0	0	0	0	0	0	0	0	0	0	0	0	0	0	0	0	0	0	0	0	0	0	0	0	0
ENSG00000237613-FAM138A	0	0	0	0	0	0	0	0	0	0	0	0	0	0	0	0	0	0	0	0	0	0	0	0	0	0	0	0	0	0	0	0	0	0	0	0	0	0	0	0	0	0	0	0	0	0	0	0
ENSG00000268020-OR4G4P	0	0	0	0	0	0	0	0	0	0	0	0	0	0	0	0	0	0	0	0	0	0	0	0	0	0	0	0	0	0	0	0	0	0	0	0	0	0	0	0	0	0	0	0	0	0	0	0
ENSG00000240361-OR4G11P	0	0	0	0	0	0	0	0	0	0	0	0	0	0	0	0	0	0	0	0	0	0	0	0	0	0	0	0	0	0	0	0	0	0	0	0	0	0	0	0	0	0	0	0	0	0	0	0
ENSG00000186092-OR4F5	0	0	0	0	0	0	0	0	0	0	0	0	0	0	0	0	0	0	0	0	0	0	0	0	0	0	0	0	0	0	0	0	0	0	0	0	0	0	0	0	0	0	0	0	0	0	0	0
ENSG00000238009-AL627309.1	0	4.89049706189566	0	0	0	0	0	0	0	0	0	0.981726788287518	0.830691405742822	0	0	1.05934919516609	34.0429514440157	31.8787794949444	6.95124561917954	12.7454308457769	17.8328774526385	18.8404014107533	6.46208364390374	7.79572394708828	3.84547059243889	15.4058223248497	6.5964272746359	19.8773275890982	26.5541537140279	8.45363330000839	6.87364105229262	7.20086383577871	0	0	0	0	0	0	0	2.84400690642801	0	0	0	0	0	0	0	0
ENSG00000239945-AL627309.3	0	0	0	0	0	0	0	0	0	0	0	0	0	0	0	0	0	0	0	0	0	0	0	0	0	0	0	0	0	0	0	0	0	0	0	0	0	0	0	0	0	0	0	0	0	0	0	0
ENSG00000233750-CICP27	0	0	0	0	0	0	0	0	0	0	0	0	0	0	0	0	0	0	0	0	0	0	0	0	0	0	0	0	0	0	0	0	0	0	0	0	0	0	0	0	0	0	0	0	0	0	0	0
ENSG00000268903-AL627309.6	2.45800161035178	2.44524853094783	1.6304688386351	0	2.1596874636551	2.23433237670961	2.94666988661975	14.9844119911853	1.01892382103167	1.93334148741223	2.1453365910762	10.7989946711627	0	1.91965538739452	4.18392886218694	1.05934919516609	599.362266332519	397.42211770364	341.604070428252	579.917103482848	826.256655305586	942.020070537667	581.587527951337	285.843211393237	191.312161973835	573.570615786714	503.213166379367	377.669224192866	579.765689422943	460.119183900457	358.411283440972	444.653341859335	11.8125275046235	29.837061103897	9.04738648413338	11.5435245607761	18.6000500707029	8.67358726002817	0	1.89600460428534	33.1011360929988	7.39330205565469	24.0800343274122	10.2765154250013	7.75221322508365	0.992645001082529	5.75066914939515	0
ENSG00000269981-AL627309.7	2.45800161035178	0	0	3.4902111552112	4.3193749273102	8.93732950683842	2.94666988661975	37.4610299779634	1.01892382103167	0	4.2906731821524	5.89036072972511	0.830691405742822	3.83931077478904	1.04598221554673	2.11869839033217	418.831463220314	383.607979922498	334.652824809072	407.85378706486	488.918056826507	757.204704317896	514.812663630998	332.617555075767	163.432500178653	606.752386947928	444.787667661164	344.191619832279	555.866951080318	403.3590746004	322.079180735997	336.640384322655	12.7211834665176	20.5129795089292	12.0631819788445	11.5435245607761	9.30002503535145	13.4922468489327	0	2.84400690642801	38.4688878918634	2.46443401855156	22.0733648001279	19.5253793075025	9.96713128939326	0.992645001082529	2.87533457469758	0.953796439601291
ENSG00000239906-AL627309.2	0.819333870117258	0	0	3.4902111552112	0	0	0	2.14063028445505	2.03784764206334	0	1.0726682955381	0	0	0	0	0	16.5056734274016	19.1272676969667	12.9094561499049	5.09817233831075	16.3468043315853	26.9148591582191	29.0793763975668	6.92953239741181	9.61367648109722	40.2921506957609	30.1550961126213	9.41557622641493	42.4866459424447	16.9072666000168	24.5487180439022	24.3029154457531	0	1.86481631899356	0	3.8478415202587	0	0	0	0	2.68387589943233	0.821478006183855	0	1.02765154250013	0	0	0	0
ENSG00000241860-AL627309.5	0	1.63016568729855	0.815234419317551	3.4902111552112	0	1.1171661883548	2.94666988661975	4.2812605689101	1.01892382103167	2.90001223111834	0	3.92690715315007	3.32276562297129	2.87948308109178	3.1379466466402	1.05934919516609	1.0316045892126	1.06262598316481	1.98607017690844	1.27454308457769	0	4.48580985970318	2.15402788130125	2.59857464902943	1.92273529621944	7.11037953454604	0.942346753519415	2.09235027253665	3.54055382853706	3.62298570000359	0.981948721756088	0	0	0.932408159496781	2.01053032980742	5.77176228038805	3.72001001414058	0.963731917780908	1.85349216602187	4.74001151071334	4.47312649905389	0.821478006183855	4.01333905456871	1.02765154250013	4.42983612861923	0	0.958444858232525	0.953796439601291
ENSG00000222623-RNU6-1100P	0	0	0	0	0	0	0	0	0	0	0	0	0	0	0	0	0	2.12525196632963	2.97910526536266	0	0	0	0	0.866191549676476	0	2.37012651151535	0.942346753519415	1.04617513626833	5.31083074280558	0	0.981948721756088	2.70032393841702	0	0	0	0	0	0	0	0	0	0	2.00666952728435	0	0	0	0	0
ENSG00000241599-AL627309.4	0	0	0	0	0	0	0	0	0	0	0	0	0	0	0	0	0	0	0	0	0	0	0	0	0	0	0	0	0	0	0	0	0	0	0	0	0	0	0	0	0	0	0	0	0	0	0	0
ENSG00000279928-FO538757.1	0.819333870117258	0	0	0	0	1.1171661883548	0.982223295539918	0	0	0	1.0726682955381	0	2.49207421722847	0	1.04598221554673	1.05934919516609	0	2.12525196632963	2.97910526536266	0	2.97214624210642	0	0	6.06334084773533	2.88410294432917	0	0	0	4.42569228567132	0	0.981948721756088	1.80021595894468	0	0	1.00526516490371	1.92392076012935	1.86000500707029	0	0	0	0	0	2.00666952728435	3.0829546275004	0	0	0	0
ENSG00000279457-WASH9P	55.7147031679736	83.1384500522263	44.8378930624653	107.033142093143	116.623123037375	52.5068108526757	68.7556306877943	84.5548962359745	51.9651148726151	39.6335004919506	68.6507709144384	66.7574216035512	48.1801015330837	67.1879385588082	56.4830396395236	42.3739678066435	106.255272688897	82.8848266868555	90.3661930493341	280.399478607091	227.369187521141	195.581309883059	220.787857833378	81.4220056695887	171.123441363531	71.1037953454604	259.145357217839	156.926270440249	126.5747993702	185.979932600185	120.779692775999	158.419004387132	37.2548944376587	49.4176324533294	67.3527660485485	74.0709492649799	51.150137694433	26.9844936978654	57.4582571466781	56.8801381285601	68.8861480854298	69.0041525194438	47.1567338911823	121.262882015016	125.142870633493	52.610185057374	28.7533457469758	54.3663970572736
ENSG00000273874-MIR6859-2	0	0	0	0	0	0	0	0	0	0	0	0	0	0	0	0	2.06320917842519	3.18787794949444	0	0	0	0	0	0	0.961367648109722	0	0	0	0	0	0	0	0	0	0	0	0	0	0	0	0.894625299810777	0	0	0	0	0	0	0
ENSG00000228463-AP006222.1	11.4706741816416	4.89049706189566	22.8265637408914	6.9804223104224	8.63874985462041	23.4604899554509	12.7689028420189	10.7031514222752	6.11354292619001	19.3334148741223	11.7993512509191	0.981726788287518	2.49207421722847	5.75896616218356	6.2758932932804	16.9495871226574	33.0113468548031	49.9434212087463	29.7910526536266	19.1181462686653	43.0961205105432	37.6808028215067	50.6196552105793	33.7814704373826	63.4502647752417	53.3278465090953	14.1352013027912	36.6161297693914	25.6690152568936	7.24597140000719	28.4765129309266	18.0021595894468	9.08655961894116	0	21.1105684629779	8.65764342058207	13.9500375530272	17.3471745200563	21.3151599092516	0.948002302142669	1.78925059962155	9.85773607420626	16.0533562182748	2.05530308500027	40.9759841897278	30.7719950335584	3.8337794329301	9.53796439601291
ENSG00000236679-RPL23AP24	0.819333870117258	0.815082843649277	0	0	0	0	0	0	0	0	0	0	0	0	0	0	0	0	0	0	0	0	0	0	0	0	0	0	0	0	0	1.80021595894468	0	1.86481631899356	0	0	0.930002503535145	0.963731917780908	0	0	0	0.821478006183855	0	0	0	0	0	0
ENSG00000236601-AL732372.1	0	0	0	0	0	0	0	0	0	0	0	0	0	0	0	0	0	0	0	0	0	0	0	0	0	0	0	0	0	0	0	0	0	0	0	0	0	0	0	0	0	0	0	0	0	0	0	0
ENSG00000237094-AL732372.2	2.45800161035178	1.63016568729855	0	8.14382602882613	2.1596874636551	7.82016331848362	6.87556306877943	7.49220599559267	5.09461910515834	1.93334148741223	1.0726682955381	2.94518036486255	3.32276562297129	4.7991384684863	2.09196443109347	3.17804758549826	245.521892232598	180.646417138018	259.182158086552	33.1381201990199	43.0961205105432	142.648753538561	166.937160800847	168.041160637236	98.0595001071917	260.713916266688	105.542836394174	112.986914716979	208.892675883686	114.727880500114	144.346462098145	42.3050750351999	7.26924769515293	12.1213060734582	4.02106065961484	5.77176228038805	2.79000751060544	3.85492767112363	0	7.58401841714135	18.7871312960263	3.28591202473542	22.0733648001279	14.3871215950019	2.21491806430961	0	6.70911400762768	0
ENSG00000269732-WBP1LP7	0	0	0	0	0	0	0	0	0	0	0	0	0	0	0	0	0	0	0	0	0	0	0	0	0	0	0	0	0	0	0	0	0	0	0	0	0	0	0	0	0	0	0	0	0	0	0	0
ENSG00000284733-OR4F29	0	0	0	0	0	0	0	0	0	0	0	0	0	0	0	0	0	0	0	0	0	0	0	0	0	0	0	0	0	0	0	0	0	0	0	0	0	0	0	0	0	0	0	0	0	0	0	0
ENSG00000233653-CICP7	0	0	0	0	0	0	0	0	0	0	0	0	0	0	0	0	0	0	0	0	0	0	0	0	0	0	0	0	0	0	0	0	0	0	0	0	0	0	0	0	0	0	0	0	0	0	0	0
ENSG00000250575-AL732372.3	0	0	0	0	0	0	0.982223295539918	0	0	0	0	0	0	0	0	0	0	0	0	0	0	0	0	0	0	0	0	0	0.885138457134264	0	0	0	0	0	0	0	0	0	0	0	0	0	0	0	0	0	0	0
ENSG00000278757-RF00026	0	0	0	0	0	0	0	0	0	0	0	0	0	0	0	0	0	0	6.95124561917954	0	0	13.4574295791095	12.9241672878075	8.66191549676476	1.92273529621944	3.55518976727302	0	1.04617513626833	6.19596919993985	3.62298570000359	4.90974360878044	0	0.908655961894116	0	0	0	0	0	0	0	0.894625299810777	0	0	0	0	0	0	0
ENSG00000230021-AL669831.3	1.63866774023452	2.44524853094783	3.2609376772702	1.16340371840373	3.23953119548265	6.70299713012882	2.94666988661975	4.2812605689101	6.11354292619001	1.93334148741223	2.1453365910762	1.96345357657504	1.66138281148564	8.63844924327534	1.04598221554673	0	2.06320917842519	1.06262598316481	2.97910526536266	11.4708877611992	7.43036560526606	5.38297183164381	5.38506970325312	7.79572394708828	1.92273529621944	3.55518976727302	6.5964272746359	2.09235027253665	3.54055382853706	12.076619000012	1.96389744351218	9.00107979472339	9.99521558083527	4.6620407974839	2.01053032980742	1.92392076012935	5.58001502121087	1.92746383556182	0.926746083010937	3.79200920857067	1.78925059962155	2.46443401855156	1.00333476364218	2.05530308500027	2.21491806430961	2.97793500324759	1.91688971646505	6.67657507720904
ENSG00000235146-AC114498.1	0	0	0	0	0	0	0	0	0	0	0	0	0	0	0	0	0	0	0	0	0	0	0	0	0	0	0	0	0	0	0	0	0	0	0	0	0	0	0	0	0	0	0	0	0	0	0	0
ENSG00000225972-MTND1P23	3.27733548046903	5.70557990554494	1.6304688386351	3678.6825575926	5.39921865913775	12.2888280719028	3.92889318215967	4.2812605689101	10.1892382103167	0	4.2906731821524	4.90863394143759	2.49207421722847	0.959827693697259	2.09196443109347	0	21.6636963734645	14.8767637643074	2.97910526536266	12.7454308457769	28.235389300011	9.86878169134699	7.53909758455437	13.8590647948236	6.72957353676806	11.8506325575767	8.48112078167473	7.32322595387828	1.77027691426853	26.5685618000264	2.94584616526826	4.50053989736169	3174.84393085804	0.932408159496781	13.0684471437482	3.8478415202587	7.44002002828116	4.81865958890454	2.78023824903281	1215.3389513469	2.68387589943233	4.10739003091927	3.01000429092653	4.11060617000053	3322.37709646442	7.94116000866023	5.75066914939515	1713.01840552392
ENSG00000225630-MTND2P28	667.757104145566	791.445441183448	744.309024836924	592.1724926675	795.844830356905	666.948214447817	711.129665970901	467.727717153428	698.981741227724	674.736179106867	779.829850856199	446.685688670821	592.282972294632	572.057305443567	608.761649448199	576.285962170351	2143.67433638378	1210.33099482472	986.083842835041	2509.57533353347	3889.05335779626	1889.42311290698	1711.37515169384	1172.82335826195	1530.49729579068	1121.06983994676	919.730431434949	1130.91532230606	878.05734947719	1540.97658440153	1067.37826054887	1222.34663612344	602.438902735799	577.160650728507	512.685234100892	2412.5966332022	483.601301838276	674.612342446636	742.323612491761	1976.58479996746	579.717194277383	826.406874220958	645.14425302192	669.001154167587	439.661235765458	727.608785793494	572.191580364818	352.904682652478
ENSG00000237973-MTCO1P12	693.156454119201	740.095222033544	505.445339976881	26242.897676033	783.966549306802	956.294257231711	806.405325638273	595.095219078504	799.85519950986	588.702482917023	770.175836196356	727.459550121051	540.780105138577	636.365760921283	487.427712444778	2407.90072061252	977.961150573542	860.727046363499	691.152421564138	2542.71345373249	3798.40289741201	1675.89856358511	1167.48311166528	871.388698974535	1097.8818541413	1008.48883064978	983.810010674269	882.971815010467	693.948550393263	1730.57950270172	975.075080703795	1219.64631218502	823.242301476069	668.536650359192	636.332849384048	635.85581122275	638.911719928645	901.089343125149	757.151549819936	1039.01052314836	557.351561782114	429.632997234156	667.217617822048	781.015172300102	774.11386347621	786.174840857363	725.542757682022	552.248138529147
ENSG00000278791-MIR6723	0	0	0	12.7974409024411	0	0	0	0	0	0	0	0	0	0	1.04598221554673	0	0	0	0	0	0	0	0	0.866191549676476	0	0	0	0	0	0	0	0	1.81731192378823	0.932408159496781	0	0	0	0	0	0	0	0	0	1.02765154250013	0	0	0	0
ENSG00000229344-MTCO2P12	18.8446790126969	40.7541421824639	25.2722669988441	10.4706334656336	18.3573434410684	61.4441403595142	31.4311454572774	28.8985088401432	46.8704957674567	13.5333904118856	21.453365910762	15.7076286126003	14.121753897628	22.076036955037	30.3334842508553	23.3056822936539	62.9278799419684	24.4403976127907	13.9024912383591	82.8453004975497	129.288361531629	26.9148591582191	38.7725018634225	70.1615155237945	28.8410294432917	8.29544279030371	11.308161042233	13.6002767714882	7.96624611420837	106.274247200105	8.83753849580479	16.2019436305021	20.8990871235647	1806.07460494526	25.1316291225927	11.5435245607761	30.6900826166598	38.5492767112363	23.1686520752734	17.064041438568	33.9957613928095	32.8591202473542	10.0333476364218	20.5530308500027	12.1820493537029	14.8896750162379	28.7533457469758	16.2145394732219
ENSG00000240409-MTATP8P1	0	0	0	1.16340371840373	0	0	0	0	1.01892382103167	0	0	0.981726788287518	0	0	0	1.05934919516609	0	0	0	1.27454308457769	1.48607312105321	0	0	0	0	1.18506325575767	0.942346753519415	0	1.77027691426853	1.2076619000012	0	0	0	0	0	0	0	0.963731917780908	0.926746083010937	0	0	1.64295601236771	0	1.02765154250013	0	0	0.958444858232525	0
ENSG00000248527-MTATP6P1	4873.39785945745	12045.294263449	8011.30863863357	14023.6684216386	12360.97119823	9993.05155483371	11437.9902765623	5650.1936358191	19342.2308946442	5576.72352044057	10606.5441062807	8080.59319439456	5686.08267230962	7971.36899615574	4795.82845828178	4425.96093740391	27037.324678673	10953.5486344629	7412.0139002223	27056.0005994151	53580.3663795736	21044.7283758115	15090.0423224559	13179.1044283276	14272.4641038369	17529.4556791675	12611.4266023503	8027.30182058686	11136.8120676633	18879.3784827187	18022.6868391112	18823.958174705	8431.4186704155	6839.21384990889	5664.6692042324	6025.71982072512	8013.83157296235	7379.29529444841	8733.65508629507	6788.64448564365	8656.39440096908	9794.4822677301	6832.70974040322	6083.69713160079	8648.14758209689	6899.87540252466	9266.24488939205	8712.93047575779
ENSG00000198744-MTCO3P12	186.808122386735	40.7541421824639	37.5007832886073	70.9676268226277	16.1976559774133	58.0926417944498	26.5200289795778	31.0391391245982	41.7758766622984	26.1001100800651	87.9588002341242	34.3604375900631	29.0741992009988	28.7948308109178	13.5977688021075	20.1276347081557	87.6863900830707	44.6302912929222	26.811947388264	77.7471281592389	86.1922410210863	58.3155281761413	47.3886133886275	73.6262817225005	26.9182941470722	40.2921506957609	30.1550961126213	39.7546551781964	33.635261371102	84.5363330000839	153.18400059395	252.030234252255	45.4327980947058	25.1750203064131	44.2316672557632	30.7827321620696	36.2700976378707	32.7668852045509	48.1907963165687	49.2961197114188	32.206510793188	83.7907566307532	20.0666952728435	30.829546275004	56.4804106398951	39.7058000433012	37.3793494710685	22.891114550431
ENSG00000268663-WBP1LP6	0	0	0	0	0	0	0	0	0	0	0	0	0	0	0	0	0	0	0	0	0	0	0	0	0	0	0	0	0	0	0	0	0	0	0	0	0	0	0	0	0	0	0	0	0	0	0	0
ENSG00000284662-OR4F16	0	0	0	0	0	0	0	0	0	0	0	0	0	0	0	0	0	0	0	0	0	0	0	0	0	0	0	0	0	0	0	0	0	0	0	0	0	0	0	0	0	0	0	0	0	0	0	0
ENSG00000229376-CICP3	0	0	0	0	0	0	0	0	0	0	0	0	0	0	0	0	0	0	0	0	0	0	0	0	0	0	0	0	0	0	0	0	0	0	0	0	0	0	0	0	0	0	0	0	0	0	0	0
ENSG00000228327-AL669831.1	89.3073918427812	96.994858394264	63.588284706769	86.0918751618762	126.341716623823	93.8419598218034	84.4712034164329	41.7422905468735	93.7409915349135	81.2003424713135	87.9588002341242	67.7391483918388	58.1483984019976	71.9870770272945	67.9888440105377	41.3146186114774	113.476504813386	81.8222007036907	102.282614110785	108.336162189103	104.025118473725	113.939570436461	134.626742581328	80.5558141199123	94.2140295147528	152.87315999274	167.737722126456	101.478988218028	102.676061027575	173.903313600173	117.833846610731	123.31479318771	22.7163990473529	68.065795643265	43.2264020908595	71.1850681247859	44.640120169687	33.7306171223318	27.8023824903281	61.6201496392735	104.671160077861	59.9678944514214	63.2100901094571	41.1060617000053	45.4058203183471	35.7352200389711	41.2131289039986	73.4423258492994
ENSG00000223181-RNU6-1199P	0.819333870117258	0	1.6304688386351	0	0	0	0	0	0	0	0	0.981726788287518	0	0	0	0	0	0	0	0	0	0	0	1.73238309935295	0	0	0	0	0	0	0	0	0	0	0	0	0	0	0	0	0	0	0	0	0	0	0	0
ENSG00000229905-AL669831.2	0	0	0	0	0	0	0	0	0	0	0	0	0	0	0	0	0	0	0	0	0	0	0	0	0	0	0	0	0	0	0	0	0	0	0	0	0	0	0	0	0	0	0	0	0	0	0	0
ENSG00000237491-AL669831.5	30.3153531943386	34.2334794332696	36.6855488692898	53.5165710465717	23.7565621002061	43.5694813458373	31.4311454572774	20.335987702323	44.8326481253934	37.7001590045384	61.1420928456717	32.3969840134881	18.2752109263421	53.7503508470465	23.0116087420281	24.36503148882	41.2641835685039	36.1292834276037	28.7980175651724	56.0798957214182	72.8175829316074	30.5035070459816	31.2334042788681	30.3167042386767	37.4933382762792	34.3668344169725	24.5010155915048	25.1082032704398	28.3244306282964	65.2137426000647	39.2779488702435	32.4038872610042	29.0769907806117	30.7694692633938	25.1316291225927	39.4403755826517	43.7101176661518	39.5130086290172	25.9488903243062	36.9720897835641	50.0990167894035	29.5732082226188	24.0800343274122	31.8571978175041	47.6207383826567	36.7278650400536	16.2935625899529	35.2904682652478
ENSG00000285268-AL669831.7	0	0	0	0	0	0	0	0	0	0	0	0	0	0	0	0	0	0	0	0	0	0	0	0	0	0	0	0	0	0	0	0	0	0	0	0	0	0	0	0	0	0	0	0	0	0	0	0
ENSG00000230092-AL669831.4	16.3866774023452	5.70557990554494	4.89140651590531	15.1242483392485	8.63874985462041	13.4059942602576	21.6089125018782	3.21094542668257	11.2081620313483	5.80002446223668	9.6540146598429	17.6710821891753	4.98414843445693	15.3572430991562	6.2758932932804	14.8308887323252	21.6636963734645	5.31312991582407	14.8955263268133	8.92180159204381	11.8885849684257	10.7659436632876	9.69312546585562	17.3238309935295	16.3432500178653	21.3311386036381	10.3658142887136	15.6926270440249	15.9324922284167	15.6996047000156	18.6570257133657	15.3018356510298	6.36059173325881	15.8509387114453	4.02106065961484	7.6956830405174	7.44002002828116	10.60105109559	8.34071474709844	10.4280253235694	16.9978806964048	6.57182404947084	7.02334334549524	15.414773137502	11.0745903215481	9.92645001082529	3.8337794329301	10.4917608356142
ENSG00000177757-FAM87B	13.9286757919934	12.2262426547392	23.641798160209	6.9804223104224	3.23953119548265	43.5694813458373	17.6800193197185	6.42189085336515	28.5298669888867	12.5667196681795	45.0520684126002	11.7807214594502	12.4603710861423	7.67862154957808	18.8276798798412	14.8308887323252	5.15802294606298	5.31312991582407	2.97910526536266	26.7654047761314	7.43036560526606	2.69148591582191	6.46208364390374	3.4647661987059	0.961367648109722	4.74025302303069	0	6.27705081760996	0	8.45363330000839	6.87364105229262	0.900107979472339	14.5384953903059	27.9722447849034	10.0526516490371	25.0109698816815	13.020035049492	19.2746383556182	54.6780188976453	36.0240874814214	33.1011360929988	11.500692086574	22.0733648001279	38.0231070725049	8.85967225723845	29.7793500324759	7.6675588658602	11.4455572752155
ENSG00000228794-LINC01128	214.665473970722	213.551705036111	256.798842085029	280.3802961353	246.204370856682	340.735687448215	338.867036961272	362.836833215131	282.241898425772	265.834454519181	263.876400702373	254.267238166467	251.699495940075	251.474855748682	293.921002568632	299.795822232003	238.30066010811	347.478696494894	272.091614236456	810.609401791409	1001.61328358986	304.137908487875	494.349398758636	270.25176349906	270.144309118832	319.967079054572	219.566793570024	238.527931069178	262.000983311742	1152.10945260114	217.010667508095	257.430882129089	302.582435310741	298.37061103897	248.300495731216	348.229657583412	261.330703493376	374.891716016773	518.051060403114	427.549038266344	270.176840542855	255.479659923179	527.754085675785	309.32311429254	322.270578357049	242.205380264137	261.655446297479	211.742809591487
ENSG00000225880-LINC00115	18.8446790126969	23.637402465829	20.3808604829388	39.5557264257269	18.3573434410684	14.5231604486124	42.2356017082165	3.21094542668257	20.3784764206334	13.5333904118856	11.7993512509191	19.6345357657504	17.4445195205993	10.5581046306699	13.5977688021075	13.7715395371591	22.6953009626771	22.3151456464611	20.8537368575386	53.5308095522629	38.6379011473835	19.737563382694	36.6184739821212	32.0490873380296	37.4933382762792	29.6265813939418	24.5010155915048	37.6623049056597	16.817630685551	51.9294617000515	25.5306667656583	24.3029154457531	23.625055009247	16.7833468709421	17.0895078033631	19.2392076012935	23.2500625883786	28.9119575334272	19.4616677432297	16.1160391364254	17.8925059962155	27.1087742040672	16.0533562182748	23.6359854775031	28.793934836025	27.7940600303108	17.2520074481855	17.1683359128232
ENSG00000230368-FAM41C	0.819333870117258	0	0	0	0	0	2.94666988661975	1.07031514222752	3.056771463095	0	1.0726682955381	0	0	0	0	0	0	0	0	0	0	0	0	0	0.961367648109722	0	0	0	0	0	0	0	0	0	1.00526516490371	0	0	0.963731917780908	0	0	0	0	1.00333476364218	0	2.21491806430961	0	0.958444858232525	0.953796439601291
ENSG00000234711-TUBB8P11	0	0	0	0	0	0	0	0	0	0	0	0.981726788287518	0	0	0	0	0	0	0	0	0	0	0	0	0	0	0	0	0.885138457134264	0	0	0	0	0	0	0	0	3.85492767112363	0	0	0	0	0	0	0	0	0	0
ENSG00000283040-AL669831.6	0	0	0	0	0	0	0	0	0	0	0	0	0	0	0	0	0	0	0	0	0	0	0	0	0	0	0	0	0	0	0	0	0	0	0	0	0	0	0	0	0	0	0	0	0	0	0	0
ENSG00000272438-AL645608.6	17.2060112724624	13.8564083420377	9.78281303181061	4.65361487361493	14.0379685137582	14.5231604486124	6.87556306877943	6.42189085336515	16.3027811365067	3.86668297482445	19.3080293196858	23.5614429189004	10.7989882746567	3.83931077478904	5.22991107773367	15.8902379274913	0	0	0	0	0	1.79432394388127	0	0	0.961367648109722	0	1.88469350703883	0	0	0	0	0	0.908655961894116	0	1.00526516490371	0	5.58001502121087	3.85492767112363	1.85349216602187	13.2720322299974	19.6817565958371	0	18.0600257455592	4.11060617000053	3.32237709646442	0.992645001082529	0.958444858232525	2.86138931880387
ENSG00000230699-AL645608.2	85.2107224921949	87.2138642704727	72.555863319262	13.9608446208448	47.5131242004122	72.6158022430622	51.0756113680757	21.4063028445505	76.4192865773751	36.7334882608323	77.2321172787432	84.4285037927266	30.7355820124844	11.5179323243671	31.379466466402	58.2642057341348	0	0	0.993035088454221	0	0	0	3.23104182195187	0	0.961367648109722	1.18506325575767	0	0	0	4.83064760000479	0	0	6.36059173325881	13.0537142329549	10.0526516490371	16.3533264610995	26.9700726025192	16.3834426022754	34.2896050714047	52.1401266178468	33.1011360929988	3.28591202473542	89.2967939641537	11.3041669675015	16.6118854823221	4.96322500541265	4.79222429116263	20.0297252316271
ENSG00000241180-AL645608.4	0	0	0	0	0	0	0.982223295539918	0	3.056771463095	0	0	0	0	0	0	0	0	0	0	0	0	0	0	0	0	0	0	0	0	0	0	0	0	0	0	0.961960380064674	0	0	0	1.89600460428534	0.894625299810777	0	0	0	0	0	0	0
ENSG00000223764-LINC02593	548.134359108446	655.326606294019	418.215257109904	132.628023898026	381.184837335125	556.348761800692	1036.24557679461	196.937986169865	545.124244251943	331.568065091197	430.139986510778	512.461383486085	404.546714596754	164.130535622231	329.484397897221	414.20553530994	1.0316045892126	0	0.993035088454221	0	11.8885849684257	2.69148591582191	3.23104182195187	0.866191549676476	15.3818823697556	4.74025302303069	0.942346753519415	5.23087568134163	0	2.4153238000024	0	0	24.5337109711411	69.9306119622586	19.1000381331705	90.4242757260794	41.8501126590815	48.1865958890454	165.887548858958	364.032884022785	328.327485030555	17.251038129861	552.83745476684	92.488638825012	24.3640987074057	1.98529000216506	104.470489547345	84.8878831245149
ENSG00000187634-SAMD11	2508.80031029905	2419.9809627947	2077.21730042112	365.308767578772	1982.59309163538	2142.72474926451	1961.49992119322	241.891222143421	1932.89848849707	1303.07216251584	2016.61639561163	2644.77196764657	1614.0334013583	185.246744883571	1558.51350116463	1479.91082564702	3.09481376763779	17.002015730637	3.97214035381688	34.4126632835976	25.2632430579046	8.07445774746572	12.9241672878075	13.8590647948236	4.80683824054861	15.4058223248497	1.88469350703883	11.5079264989516	0.885138457134264	18.114928500018	0.981948721756088	1.80021595894468	133.572426398435	225.642774598221	94.4949255009487	252.995579957009	97.6502628711903	87.6996045180626	303.972715227587	492.961197114188	810.530521628564	60.7893724576053	1416.70868626275	219.917430095029	73.0922961222172	9.92645001082529	237.694324841666	238.449109900323
ENSG00000188976-NOC2L	2721.82711652953	2242.29290287916	2274.50402989597	1476.35931865434	2387.53449107071	2263.37869760683	2376.9803752066	1654.70720988375	2175.40235790261	2134.4090021031	2263.33010358539	2048.86380715605	2330.92008451436	1591.39431615006	2420.40284677514	1924.83748761678	1248.24155294724	1324.03197502336	1132.06000083781	1593.17885572211	1505.3920716269	1344.84579593901	1236.41200386692	1035.09890186339	1325.72598674331	1263.27743063768	1623.66345631395	1391.41293123687	1559.61396147057	1294.61355680128	1338.39610775355	1763.31153178631	1860.01875399726	1553.39199372164	1695.88233319256	1354.44021513106	1831.1749294607	1592.08512817406	1866.46661118403	1313.93119076974	1788.35597432174	3341.77252915592	1266.20847171643	1310.25571668767	1677.80043371453	1201.10045130986	2589.71800694428	2560.94344032947
ENSG00000187961-KLHL17	553.050362329149	454.001143912647	376.638301724708	230.353936243939	488.089366786053	473.678463862436	283.862532411036	226.906810152235	453.421100359092	272.601149725124	374.361235142797	352.439916995219	360.520070092385	265.872271154141	401.657170769946	330.516948891819	144.424642489764	160.456523457887	111.219929906873	312.263055721533	254.118503700099	217.113197209634	234.789039061836	139.456839497913	228.805500250114	113.766072552737	324.167283210679	269.913185157228	222.1697527407	158.203708900157	201.299487959998	264.631745964868	184.457160264506	259.209468340105	266.395268699483	243.375976156363	245.520660933278	235.150587938542	283.584301401347	214.248520284243	307.751103134907	442.776645333098	290.967081456231	249.719324827532	285.72443029594	208.455450227331	261.655446297479	416.809044105764
ENSG00000187583-PLEKHN1	81.9333870117258	70.9122073974871	44.8378930624653	17.451055776056	62.6309364459979	94.9591260101582	60.8978443234749	22.476617986778	74.3814389353118	53.1668909038362	62.2147611412098	45.1594322612258	73.1008437053684	36.4734523604959	80.5406305970985	44.4926661969756	42.2957881577165	37.1919094107685	49.651754422711	30.5890340298645	19.3189505736918	54.7268802883788	37.6954879227718	51.1053014309121	18.2659853140847	29.6265813939418	60.3101922252425	83.6940109014661	69.0407996564726	44.6834903000443	23.5667693221461	81.9098261319828	3.63462384757646	31.7018774228906	17.0895078033631	12.5054849408408	29.7600801131247	7.70985534224726	45.4105580675359	30.3360736685654	92.14640588051	67.3611965070761	15.0500214546327	35.9678039875047	16.6118854823221	20.8455450227331	81.4678129497646	74.3961222889007
ENSG00000187642-PERM1	0	0	0.815234419317551	0	0	1.1171661883548	0.982223295539918	3.21094542668257	1.01892382103167	4.83335371853057	0	2.94518036486255	0.830691405742822	2.87948308109178	0	1.05934919516609	0	0	0	1.27454308457769	0	0	1.07701394065062	0	0	0	0	0	0	2.4153238000024	0	0	0	2.79722447849034	2.01053032980742	0.961960380064674	0	0	0	0	0	0	5.01667381821088	1.02765154250013	1.10745903215481	0	2.87533457469758	0
ENSG00000272512-AL645608.7	5.73533709082081	1.63016568729855	3.2609376772702	9.30722974722987	1.07984373182755	12.2888280719028	3.92889318215967	9.63283628004772	12.22708585238	19.3334148741223	3.2180048866143	5.89036072972511	4.98414843445693	4.7991384684863	0	8.47479356132869	66.0226937096062	161.519149441052	41.7074737150773	401.481071641971	392.323303958048	51.1382324006162	326.335224017139	66.6967493250886	29.8023970914014	26.0713916266688	0	2.09235027253665	5.31083074280558	969.752505700962	0	6.30075585630637	1.81731192378823	0	5.02632582451855	0	2.79000751060544	0	0	0	0	1.64295601236771	24.0800343274122	0	59.8027877363596	0.992645001082529	0.958444858232525	5.72277863760775
ENSG00000188290-HES4	61.4500402587944	9.78099412379133	33.4246111920196	63.9872045122053	62.6309364459979	26.8119885205153	2.94666988661975	109.172144507208	43.8137243043617	159.500672711509	18.2353610241477	43.1959786846508	18.2752109263421	26.8751754235233	63.8049151483508	132.418649395761	143.393037900551	403.797873602629	108.24082464151	1965.34543641879	1111.5826945478	178.535232416186	370.492795583815	243.39982545909	66.3343677195708	54.5129097648529	3.76938701407766	3.13852540880498	17.7027691426853	1095.34934330109	4.90974360878044	36.9044271583659	55.4280136755411	18.6481631899356	42.2211369259558	14.4294057009701	21.3900575813083	13.4922468489327	19.4616677432297	9.48002302142669	8.94625299810777	20.5369501545964	763.537755131697	21.5806823925028	940.232718299431	4.96322500541265	46.0053531951612	134.485297983782
ENSG00000187608-ISG15	219.581477191425	182.578556977438	244.570325795265	212.902880467883	219.208277560993	232.370567177799	190.551319334744	223.695864725553	202.765840385302	191.40080725381	181.280941945939	281.755588238518	252.530187345818	249.555200361287	230.116087420281	294.499076256172	507.549457892598	589.757420656472	420.053842416135	1423.66462547328	685.079708805531	360.659112720136	348.952516770802	182.766416981736	68.2571030157903	413.587076259428	514.5213274216	1017.92840758908	395.656890339016	1481.80115130147	226.830154725656	571.568566964935	133.572426398435	365.503998522738	621.253871910492	302.055559340308	220.410593337829	195.637579309524	126.964213372498	141.252343019258	155.664802167075	113.363964853372	140.466866909905	113.041669675015	315.62582416412	151.874685165627	175.395409056552	130.670112225377
ENSG00000231702-AL645608.3	0	0.815082843649277	0	0	0	0	0	1.07031514222752	0	0	1.0726682955381	0	0	0	0	0	0	1.06262598316481	0	1.27454308457769	0	0	1.07701394065062	0	0	0	0	0	0	1.2076619000012	0	0	0	0	2.01053032980742	0	0	0	0	0	0	0	0	0	0	0.992645001082529	0	1.90759287920258
ENSG00000224969-AL645608.1	0	0	0	1.16340371840373	0	1.1171661883548	0.982223295539918	0	0	0	1.0726682955381	1.96345357657504	4.15345702871411	0.959827693697259	3.1379466466402	0	2.06320917842519	0	0	3.82362925373306	0	0	0	1.73238309935295	0	0	0	0	0	1.2076619000012	0	0.900107979472339	0	0	2.01053032980742	0	0	0	0	0	0	0	0	0	0	1.98529000216506	0	0
ENSG00000188157-AGRN	1791.06384007633	1485.89602397263	1504.10750364088	2813.11019110023	1752.58637675611	2216.45771769593	2498.77606385355	5887.80359739361	1957.35266020183	2516.24394586701	1791.35605354863	1971.30739088134	1737.80642081398	2400.52906193685	1783.39967750718	3857.09041959972	2562.50579960409	3865.83332675359	2714.95793183384	2767.03303661816	3039.01953255382	2292.24883830832	2843.31680331765	2156.81695869443	3087.91288572843	3007.69054311297	2019.44909279211	2926.15185614251	1572.00589987045	3194.26572550317	2468.61908649481	1571.5885321587	1947.24972633909	1422.85485139209	3647.10201827066	2374.11821799962	2843.94765581047	2292.71823240078	2644.0065748302	2794.71078671659	1216.69040774266	1145.96181862648	4059.49245369625	2711.97242065785	3152.93586454473	3001.75848327357	1189.43006906656	1282.85621126374
ENSG00000242590-AL645608.5	0	0	0	0	0	0	0	0	0	0	0	0	0	0	0	0	0	0	0	0	0	0	0	0	0	0	0	0	0	0	0	0	0	0	0	0	0	0	0	0	0	0	0	0	0	0	0	0
ENSG00000217801-AL390719.1	2.45800161035178	6.52066274919422	0.815234419317551	0	2.1596874636551	4.46866475341921	2.94666988661975	0	0	1.93334148741223	3.2180048866143	3.92690715315007	2.49207421722847	0.959827693697259	2.09196443109347	3.17804758549826	197.036476539606	366.605964191861	186.690596629393	611.78068059729	585.512809694966	173.152260584543	430.80557626025	186.231183180442	202.848573751151	195.535437200016	278.934639041747	360.930422012572	219.514337369297	641.268468900636	88.3753849580479	274.532933739063	0.908655961894116	0.932408159496781	0	0.961960380064674	3.72001001414058	1.92746383556182	1.85349216602187	2.84400690642801	2.68387589943233	2.46443401855156	2.00666952728435	2.05530308500027	1.10745903215481	0.992645001082529	0.958444858232525	0.953796439601291
ENSG00000273443-AL645608.8	0	0	0	0	0	0	0	0	0	0	0	0	0	0	0	0	30.9481376763779	26.5656495791204	7.94428070763376	6.37271542288844	16.3468043315853	6.28013380358445	9.69312546585562	18.190022543206	0	3.55518976727302	10.3658142887136	12.5541016352199	5.31083074280558	24.153238000024	5.89169233053653	8.10097181525105	0	0	0	0	0	0	0	0	0	0	0	0	0	0	0	0
ENSG00000237330-RNF223	0	0	0	0	0	0	0	0	0	0	0	0	0	0	0	0	0	0	0	0	0	0	1.07701394065062	0	3.84547059243889	0	0	0	0	0	0.981948721756088	0.900107979472339	0	0	0	0	0	0	0	0	0	0	0	0	0	0	0	0
ENSG00000131591-C1orf159	260.548170697288	202.95562806867	211.960949022563	153.569290829293	224.607496220131	202.207080092219	112.955678987091	194.79735588541	207.86045949046	203.96752692199	218.824332289772	215.979893423254	196.873863161049	163.170707928534	176.770994427398	176.911315592736	226.953009626771	204.024188767644	208.537368575386	347.950262089709	435.419424468591	320.286823982807	338.182377364296	248.596974757149	239.380544379321	325.89239533336	350.552992309222	284.559637064985	303.602490797052	342.97597960034	238.613539386729	455.454637613003	177.187912569353	145.455672881498	168.884547703823	190.468155252806	196.230528245916	143.596055749355	223.345806005636	128.928313091403	171.768057563669	299.839472257107	189.630270328371	132.567048982517	165.011395791066	172.72023018836	169.644739907157	227.957349064709
ENSG00000285812-AL390719.3	0	0	0	0	0	0	0	0	0	0	0	0	0	0	0	0	0	0	0	2.54908616915537	0	0	0	0	0	0	0	0	0	0	0	0	0	0	0	0	0	0	0	0	0	0	0	0	0	0	0	0
ENSG00000223823-LINC01342	0	0	0	0	0	0	0	0	0	0	0	0	0	0	0	0	0	0	0	0	0	0	0	0	0	0	0	0	0	0	0	0	0	0	0	0	0	0	0	0	0	0	0	0	0	0	0	0
ENSG00000207730-MIR200B	0	0	0	0	0	0	0	0	0	0	0	0	0	0	0	0	0	0	0	0	0	0	0	0.866191549676476	0	0	0	0	0	0	0	0	0	0	0	0	0	0	0	0	0	0	0	0	0	0	0	0
ENSG00000207607-MIR200A	0	0	0	0	0	0	0	0	0	0	0	0	0	0	0	0	0	0	0.993035088454221	0	0	0	0	0	0	0	0	0	0	0	0	0	0	0	0	0	0	0	0	0	0	0	0	0	0	0	0	0
ENSG00000198976-MIR429	0	0	0	0	0	0	0	0	0	0	0	0	0	0	0	0	0	0	0	0	0	0	0	0	0	0	0	0	0	0	0	0	0	0	0	0	0	0	0	0	0	0	0	0	0	0	0	0
ENSG00000272141-AL390719.2	0	0	0	0	0	0	0	0	0	0	0	0	0	0	0	0	1.0316045892126	0	0	0	2.97214624210642	0.897161971940636	0	2.59857464902943	0	1.18506325575767	0	1.04617513626833	0	0	1.96389744351218	0	0	0	0	0	0	0	0	0	0	0	0	0	0	0	0	0
ENSG00000205231-TTLL10-AS1	0	0	0	0	0	0	0	0	0	0	0	0	0	0	0	0	0	0	0	0	0	0	0	0	0	0	0	0	2.65541537140279	3.62298570000359	0	0	0	0	0	0	0	0	0	0	0	0	0	0	0	0	0	0
ENSG00000162571-TTLL10	0	0	0	0	0	0	0	0	0	0	0	0	0	0	0	0	2.06320917842519	0	0.993035088454221	0	0	0	2.15402788130125	0.866191549676476	0	4.74025302303069	4.71173376759707	0	0.885138457134264	0	0.981948721756088	0	0	0	0	0	0	0	0	0	0	0	0	0	0	0	0	0
ENSG00000186891-TNFRSF18	2.45800161035178	0	0	3.4902111552112	2.1596874636551	0	0	7.49220599559267	0	0	1.0726682955381	0	0.830691405742822	0	0	1.05934919516609	584.919802083542	426.11301924909	367.422982728062	196.279635024964	170.898408921119	514.970971893925	301.563903382175	665.235110151533	51.913852997925	342.483280913967	634.199365118566	553.426647085944	474.434213023965	501.179688500497	82.4836926275114	351.042111994212	0.908655961894116	3.72963263798712	3.01579549471113	4.80980190032337	1.86000500707029	5.78239150668545	1.85349216602187	0.948002302142669	0.894625299810777	0	0	3.0829546275004	0	3.97058000433012	0.958444858232525	1.90759287920258
ENSG00000186827-TNFRSF4	3.27733548046903	4.07541421824639	1.6304688386351	1.16340371840373	1.07984373182755	2.23433237670961	0	2.14063028445505	6.11354292619001	4.83335371853057	0	0.981726788287518	0.830691405742822	1.91965538739452	0	2.11869839033217	863.453041170944	873.478558161477	670.298684706599	390.010183880772	341.796817842239	708.757957833102	581.587527951337	832.410079239093	331.671838597854	451.509100443673	617.237123555217	645.490059077557	653.232181365087	1170.22438110116	274.945642091705	658.879040973752	0.908655961894116	1.86481631899356	4.02106065961484	0.961960380064674	1.86000500707029	0	1.85349216602187	0	1.78925059962155	1.64295601236771	2.00666952728435	0	0	0	1.91688971646505	0.953796439601291
ENSG00000078808-SDF4	3907.40322658921	4495.99696556941	4034.59514120256	5086.40105686112	4284.81992789172	4264.22334095028	4941.56539986133	4410.76870111963	4700.29558641909	3622.11527666681	4237.0397673755	4652.40324969455	4584.58586829464	5504.61182335378	4454.83825601354	4323.2040654728	5177.62343325802	5109.10572705643	4232.31554699189	4687.76946507673	5409.30616063369	5304.91874008498	5451.84456757346	4215.75427227541	4903.93637300769	4938.15858674222	3953.14463101394	4761.14304515715	4017.64345693242	5143.4320321051	3837.45560462279	4165.69972899798	4208.89441549354	4843.86038858578	3866.24982421967	3333.1927169241	4420.30189930255	4304.02674480953	5120.27210863543	5907.95034695311	3646.49272202873	3661.32747356144	3811.66876707663	4121.91033696804	3819.62620190193	3924.91833428032	4536.31951401454	4016.43680716104
ENSG00000176022-B3GALT6	531.747681706101	488.234623345917	626.915268455196	774.826876456886	586.35514638236	643.487724492367	628.622909145547	889.431883191073	589.956892377336	580.002446223668	571.732201521807	596.889887278811	612.21956603246	611.410240885154	718.589782080606	793.452547179399	487.948970697558	551.502885262538	344.583175693615	774.922195423234	615.23427211603	641.470809937554	683.903852313146	391.518580453767	538.365882941445	511.947326487315	670.008541752304	579.581025492653	659.428150565026	539.824869300536	564.620515009751	600.37202230805	742.371920867493	819.58677219767	860.506981157575	887.889430799695	946.742548598778	916.509053809643	1010.15323048192	844.670051209118	600.293576173031	975.91587134642	1131.76161338838	901.250402772617	839.453946373343	698.822080762101	901.896611596806	680.05686143572
ENSG00000184163-C1QTNF12	45.8826967265665	43.1993907134117	36.6855488692898	29.0850929600933	24.8364058320337	43.5694813458373	18.6622426152584	27.8281936979156	48.9083434095201	19.3334148741223	51.4880781858288	53.013246567526	34.8890390411985	48.9512123785602	46.0232174840563	42.3739678066435	12.3792550705512	13.8141377811426	8.93731579608799	28.0399478607091	11.8885849684257	28.7091831021003	15.0781951691087	5.19714929805886	2.88410294432917	5.92531627878836	16.01989480983	17.7849773165615	19.4730460569538	8.45363330000839	12.7653333828291	20.7024835278638	13.6298394284117	9.32408159496781	13.0684471437482	25.0109698816815	14.8800400565623	11.5647830133709	32.4361129053828	20.8560506471387	14.3140047969724	16.4295601236771	9.03001287277959	13.3594700525017	15.5044264501673	8.93380500974276	17.2520074481855	11.4455572752155
ENSG00000260179-AL162741.1	10.6513403115244	8.15082843649277	6.52187535454041	3.4902111552112	5.39921865913775	12.2888280719028	4.91111647769959	10.7031514222752	7.13246674722168	11.6000489244734	11.7993512509191	9.81726788287518	8.30691405742822	18.2367261802479	3.1379466466402	8.47479356132869	1.0316045892126	3.18787794949444	7.94428070763376	22.9417755223984	13.3746580894789	8.07445774746572	12.9241672878075	6.92953239741181	1.92273529621944	7.11037953454604	8.48112078167473	11.5079264989516	5.31083074280558	16.9072666000168	3.92779488702435	7.20086383577871	0.908655961894116	5.59444895698069	4.02106065961484	7.6956830405174	1.86000500707029	4.81865958890454	9.26746083010937	8.53202071928402	5.36775179886466	5.75034604328698	4.01333905456871	5.13825771250067	2.21491806430961	2.97793500324759	2.87533457469758	6.67657507720904
ENSG00000160087-UBE2J2	850.468557181714	779.219198528709	954.639505020852	919.088937538949	868.194360389351	960.762921985131	862.392053484048	1026.4322213962	1005.67781135826	961.837389987583	933.221417118147	955.220165003755	932.035757243447	976.144764490113	984.269264829477	969.304513576969	916.064875220786	803.345243272599	882.808193635802	1070.61619104526	1101.18018270043	935.739936734083	1017.77817391484	782.170969357858	1005.59055992277	1035.74528553221	1113.85386265995	1008.51283136267	1001.97673347599	1038.58923400103	903.392824015601	1122.43465040201	918.651177474951	846.626608823077	949.975580834005	840.753372176525	973.712621201297	825.918253538238	788.660916642308	669.289625312724	841.842407121941	1286.43455768392	808.687819495595	675.167063422588	1019.96976861458	722.645560788081	1137.67404672201	1276.17963618653
ENSG00000230415-LINC01786	7.37400483105533	4.07541421824639	8.15234419317551	8.14382602882613	8.63874985462041	6.70299713012882	7.85778636431934	28.8985088401432	6.11354292619001	2.90001223111834	5.3633414776905	4.90863394143759	5.81483984019976	15.3572430991562	1.04598221554673	12.712190341993	17.5372780166141	12.7515117979778	11.9164210614506	11.4708877611992	13.3746580894789	15.2517535229908	16.1552091097594	14.7252563445001	11.5364117773167	4.74025302303069	16.9622415633495	24.0620281341715	10.6216614856112	20.5302523000204	17.6750769916096	2.70032393841702	6.36059173325881	9.32408159496781	11.0579168139408	18.2772472212288	3.72001001414058	9.63731917780908	4.63373041505469	9.48002302142669	13.4193794971617	5.75034604328698	36.1200514911184	16.4424246800021	7.75221322508365	12.9043850140729	9.58444858232525	10.4917608356142
ENSG00000162572-SCNN1D	15.5673435322279	21.1921539348812	22.0113293215739	62.8238007938016	19.4371871728959	16.757492825322	32.4133687528173	92.0471022315671	22.4163240626967	18.3667441304162	20.3806976152239	32.3969840134881	12.4603710861423	55.670006234441	10.4598221554673	41.3146186114774	99.0340405644093	54.1939251414055	43.6935438919857	184.808747263765	105.511191594778	120.219704240045	141.088826225232	72.760090172824	51.913852997925	56.8830362763683	98.0040623660191	99.386637945491	60.1894150851299	99.0282758000983	63.8266669141457	54.0064787683403	54.5193577136469	59.674122207794	55.289584069704	105.815641807114	56.7301527156439	59.7513789024163	56.5315110636672	57.8281404307028	75.1485251841053	53.3960704019506	135.450193091694	83.2397749425108	38.7610661254182	82.3895350898499	34.5040148963709	61.0429721344826
ENSG00000131584-ACAP3	1410.89292434192	1311.46829543169	1288.07038252173	743.414976059986	1253.69857265179	1386.40323974831	1041.15669327231	1101.35428135212	1298.10894799435	959.904048500171	1468.48289659166	1253.66510864316	1324.9527921598	995.341318364058	1437.17956416121	1139.85973399871	864.484645760156	1373.9753962321	759.671842667479	2375.74830965281	2564.96220693784	1503.64346497251	1843.84786639387	739.72758342371	1800.64160490951	823.618962751582	1073.33295225861	994.912554591178	898.415533991278	1586.86773660157	1029.08226040038	990.118777419573	869.583755532669	1292.31770906254	1187.21815975128	1605.51187432794	1214.5832696169	1116.96529270807	1045.36958163634	1077.87861753621	1661.31918174861	1158.28398871924	1562.19222699087	1538.3943591227	1425.29977438324	1154.44613625898	1024.57755345057	1346.76057271702
ENSG00000278073-MIR6726	0	0	0	0	0	0	0	0	0	0	0	0	0	0	0	0	0	0	0	0	0	0	0	0	0	0	0	0	0	0	0	0	0	0	0	0	0	0	0	0	0	0	0	0	0	0.992645001082529	0	0
ENSG00000169972-PUSL1	200.736798178728	189.099219726632	208.700011345293	183.81778750779	196.531559192614	215.613074352477	175.817969901645	201.219246738775	176.273821038479	225.234283283524	215.606327403158	231.687522035854	251.699495940075	211.162092613397	246.851802869029	221.403981789712	95.9392267967715	160.456523457887	71.4985263687039	256.183160000115	234.799553126408	122.014028183926	145.396881987834	69.2953239741181	157.664294289994	93.6199972048561	98.9464091195385	94.1557622641493	104.446337941843	179.941623100179	108.01435939317	104.412525618791	241.702485863835	270.398366254067	209.095154299972	245.299896916492	218.550588330759	203.347434651772	252.074934578975	154.524375249255	250.495083947018	299.017994250923	194.646944146582	196.281444617526	205.987379980794	182.646680199185	276.9905640292	253.709852933943
ENSG00000127054-INTS11	1510.03232262611	1503.01276368927	1451.11726638524	1285.56110883613	1483.70528753105	1463.48770674479	1394.75707966668	1319.69857036654	1550.8020556102	1228.63851525047	1627.2378043313	1423.5038430169	1500.22867877154	1493.49189139294	1458.09920847215	1319.94909717694	1122.38579306331	1088.12900676077	929.48084279315	1512.88264139371	1292.88361531629	1103.50922548698	1209.48665535065	1010.84553847245	1241.12563370965	917.238959956439	1420.11655755376	1252.27163811319	1309.11977810158	1242.68409510123	1338.39610775355	1518.48216136984	1229.41151644274	1206.53615838883	1309.86050986953	1181.28734671942	1261.08339479366	1231.649390924	1237.2060208196	1018.15447250123	1456.44998809194	1577.237771873	1228.08175069802	1214.68412323516	1352.20747826102	1331.13694645167	1316.90323521149	1573.76412534213
ENSG00000283712-MIR6727	0	0	0	0	0	0	0	0	0	0	0	0	0	0	0	0	0	0	0	0	0	0	0	0	0	0	0	0	0	0	0	0	0	0	0	0	0	0	0	0	0	0	0	0	0	0	0	0
ENSG00000240731-AL139287.1	60.6307063886771	47.2748049316581	48.0988307397355	34.902111552112	52.91234285955	36.8664842157085	33.3955920483572	79.2033205248368	42.7948004833301	58.9669153660729	52.5607464813669	39.2690715315007	44.8573359101124	61.4289723966246	58.5750040706171	62.5016025147991	9.28444130291337	46.7555432592518	29.7910526536266	11.4708877611992	13.3746580894789	22.4290492985159	19.3862509317112	20.7885971922354	39.4160735724986	17.7759488363651	60.3101922252425	52.3087568134163	39.8312305710419	25.3608999000252	25.5306667656583	26.1031314046978	20.8990871235647	27.9722447849034	26.1368942874964	28.8588114019402	22.3200600848435	31.80315328677	37.9965894034484	39.8160966899921	73.3592745844837	40.2524223030089	68.226763927668	52.4102286675068	45.4058203183471	56.5807650617042	38.337794329301	54.3663970572736
ENSG00000224051-CPTP	380.170915734408	363.526948267578	388.051583595154	425.805760935766	384.424368530608	379.836504040633	448.876046061742	506.259062273619	431.004776296396	326.734711372666	458.029362194769	423.12424575192	480.970323925094	424.243840614189	434.082619451895	381.365710259791	319.797422655905	385.733231888828	284.008035297907	470.306398209167	549.847054789689	375.013704271186	345.72147494885	293.638935340325	408.581250446632	373.294925563667	277.992292288227	370.345998238987	335.467475253886	280.177560800278	289.674872918046	369.044271583659	464.323196527893	366.436406682235	414.169247940328	411.719042667681	376.651013931734	445.244146014779	468.006771920523	383.940932367781	426.736268009741	492.065325704129	411.367253093293	359.678039875047	476.207383826567	303.749370331254	487.848432840355	465.45266252543
ENSG00000169962-TAS1R3	1.63866774023452	4.07541421824639	2.44570325795265	2.32680743680747	0	2.23433237670961	2.94666988661975	2.14063028445505	2.03784764206334	1.93334148741223	5.3633414776905	0	0.830691405742822	0.959827693697259	1.04598221554673	2.11869839033217	8.25283671370078	11.688885814813	5.95821053072532	17.8436031840876	16.3468043315853	13.4574295791095	21.5402788130125	11.2604901457942	5.76820588865833	20.1460753478804	8.48112078167473	19.8773275890982	12.3919383998797	7.24597140000719	3.92779488702435	11.7014037331404	8.17790365704704	1.86481631899356	4.02106065961484	2.88588114019402	0	4.81865958890454	0	2.84400690642801	5.36775179886466	3.28591202473542	7.02334334549524	1.02765154250013	1.10745903215481	2.97793500324759	0.958444858232525	2.86138931880387
ENSG00000107404-DVL1	1814.00518843961	1515.23900634401	1598.67469628172	1285.56110883613	1426.47356974419	1853.37870648062	1545.03724388429	1411.74567259811	1888.06584037168	1224.77183227565	2194.67933267095	1746.49195636349	2075.06713154557	1303.44600804088	2288.60908761625	1457.66449254854	460.095646788818	506.872593969616	366.429947639607	708.645955025194	671.705050716052	558.931908519016	635.438224983868	487.665842467856	612.391191845893	430.177961840035	672.835582012862	808.693380335416	551.441258794646	562.770445400558	469.37148899941	615.67385795908	1714.6338000942	1495.58268783284	1764.24036440601	1451.59821351759	1629.36438619357	1354.04334448218	2105.56710060085	919.562233078388	1788.35597432174	2249.20678093139	1127.74827433381	1359.58299072768	1575.91420275629	1099.85066119944	1844.04790723938	1742.58609515156
ENSG00000284372-MIR6808	0	0	0	0	0	0	0	0	0	0	0	0	0	0	0	0	0	0	0	0	0	0	0	0	0	0	0	0	0	0	0	0	0	0	0	0	0	0	0	0	0	0	0	0	0	0	0	0
ENSG00000162576-MXRA8	15413.3087646459	18570.0324268615	15357.385991104	16463.3260191312	19195.3021769665	19639.7815912774	13419.1346636664	8912.5141893286	20798.2730348984	12146.2178946673	17272.1048947545	18220.8491906163	14774.6773425418	19711.9813454606	18248.2057324283	13220.6779556728	6.18962753527558	2.12525196632963	0.993035088454221	2.54908616915537	8.91643872631927	7.17729577552509	7.53909758455437	12.1266816954707	5.76820588865833	2.37012651151535	9.42346753519415	7.32322595387828	7.96624611420837	6.03830950000599	7.85558977404871	9.90118777419572	8797.60702305883	12245.3163586712	13458.4900277309	11810.9495464341	10449.5081297209	8935.72234166458	8046.00949270096	7595.39444476706	15682.7815056829	7758.85976840651	10428.6615332968	13956.5355986943	16289.6149039651	10121.0084310375	9300.74890428842	10040.6151196828
ENSG00000175756-AURKAIP1	1395.32558080969	1053.08703399487	1105.4578725946	860.918751618762	1105.75998139141	1224.41414243686	1076.51673191175	746.009654132585	1376.56608221378	1179.33830732146	1189.58913975175	1326.31289097644	1369.81012806991	924.314069030461	1558.51350116463	1135.62233721805	880.990319187558	1151.88656575066	949.341544562235	1567.68799403056	1604.95897073747	1483.00873961787	1164.25206984332	715.474220032769	1036.35432466228	901.833137631589	1189.2416029415	1117.31504553457	1053.31476398977	1311.5208234013	859.205131536577	1227.74728400027	1033.14182867361	1091.84995477073	1202.29713722484	923.481964862087	1081.59291161137	874.104849427284	927.672829093948	688.249671355577	981.403953892422	1926.36592450114	688.287647858533	791.291687725103	964.596817006837	790.145420861693	1505.7168722833	1434.50984516034
ENSG00000223663-NDUFB4P8	0.819333870117258	0	0.815234419317551	0	0	0	0	0	2.03784764206334	0	1.0726682955381	0	0	0	0	0	0	0	0	0	1.48607312105321	1.79432394388127	4.3080557626025	0	0	0	1.88469350703883	0	0	2.4153238000024	2.94584616526826	0.900107979472339	0	0	0	0.961960380064674	0	0	0	0	0.894625299810777	0	0	0	0	0	0	0
ENSG00000221978-CCNL2	3102.81736613406	3354.06590161678	3195.7189237248	4488.4115456016	3144.50494708183	3336.9754046158	3387.68814631718	4881.70736369974	3304.3699516057	3404.61435933293	2935.89312488778	3052.18858478589	2767.86376393508	4450.72101567419	2936.07207903968	3991.62776738581	1897.12083956197	2165.63175368989	1894.71094877065	3462.93356079758	2697.22271471158	3334.75104970334	2942.4020858575	2727.63718993122	2438.98972325437	1833.29285665712	2754.47956053725	2758.76383433958	2447.40783397624	2549.37427090253	2218.222162447	2442.89305628793	2925.87219729905	3545.01582240676	3360.6014462731	4809.80190032337	3649.32982387191	4082.36840371993	3416.91280806133	3757.88112569354	3368.26425378758	2312.46058740755	4899.28365086475	4817.63043124063	4476.34940796973	3967.60206932687	3037.31175573887	3347.82550300053
ENSG00000224870-MRPL20-AS1	169.602111114273	134.488669202131	194.841026216895	205.922458157461	185.733121874339	180.980922513478	216.089125018782	281.492882405839	200.727992743239	214.600905102757	166.263585808406	231.687522035854	198.535245972535	199.64416028903	223.840194127001	189.62350593473	126.887364473149	164.707027390546	185.697561540939	260.006789253848	249.66028433694	176.740908472305	174.476258385401	176.703076134001	260.530632637735	240.567840918808	310.032081907887	286.651987337521	254.034737197534	210.133170600209	267.090052317656	235.828290621753	203.538935464282	236.831672512182	264.384738369676	275.120668698497	259.470698486306	230.331928349637	266.90287190715	225.624547909955	179.819685261966	237.407143787134	279.930399056167	206.557960042527	258.03795449207	206.470160225166	211.816313669388	225.095959745905
ENSG00000242485-MRPL20	1056.94069245126	979.729578066431	944.041457569724	773.663472738482	950.262484008245	997.629406200839	851.587597233109	788.822259821686	1056.62400240984	998.570878248415	1097.33966633548	1100.51572967031	1033.38010874407	972.305453715324	1049.12016219337	922.693148989662	961.45547714614	836.286648750709	821.24001815164	1032.37989850793	1038.7651116162	1128.62976070132	1060.85873154086	896.508253915153	970.98132459082	880.501999027951	1036.58142887136	1052.45218708594	937.361626105185	1106.2183004011	934.815183111796	1090.93087112047	830.511549171222	858.747914896535	853.470125003249	767.64438329161	823.052215628604	698.705640391158	872.994810196303	708.157719700573	906.255428708317	1307.7929858447	659.19093971291	712.162518952593	817.304765730247	841.762960917985	1061.95690292164	1137.87915244434
ENSG00000264293-RN7SL657P	0	0	0	0	0	0	0	0	0	0	0	0	0	0	0	0	0	0	0	0	0	0	0	0	0	0	0	0	0	0	0	0	0	0	0	0	0	0	0	0	0	0	0	0	0	0	0	0
ENSG00000272455-AL391244.2	28.676685454104	26.0826509967769	47.2835963204179	20.9412669312672	35.6348431503092	34.6321518389989	31.4311454572774	52.4454419691487	31.5866384519817	26.1001100800651	34.3253854572192	44.1777054729383	40.7038788813983	27.8350031172205	36.6093775441357	19.0682855129896	5.15802294606298	14.8767637643074	10.9233859729964	5.09817233831075	28.235389300011	15.2517535229908	19.3862509317112	14.7252563445001	31.7251323876208	17.7759488363651	23.5586688379854	25.1082032704398	12.3919383998797	19.3225904000192	14.7292308263413	13.5016196920851	34.5289265519764	30.7694692633938	34.1790156067261	43.2882171029104	48.3601301838276	39.5130086290172	47.2640502335578	42.6601035964201	37.5742625920526	58.3249384390537	49.1634034184667	41.1060617000053	38.7610661254182	49.6322500541265	31.6286803216733	26.7063003088361
ENSG00000235098-ANKRD65	27.0380177138695	37.4938108078668	29.3484390954318	20.9412669312672	10.7984373182755	14.5231604486124	8.84000965985926	5.35157571113762	27.510943167855	17.40007338671	17.1626927286096	31.4152572252006	13.2910624918852	20.1563815676424	21.9656265264814	9.53414275649478	2.06320917842519	0	1.98607017690844	7.64725850746612	0	0.897161971940636	0	0	1.92273529621944	10.6655693018191	0	0	0	0	0.981948721756088	0	11.8125275046235	34.4991019013809	18.0947729682668	35.592534062393	8.37002253181631	23.1295660267418	12.9744451621531	35.0760851792787	27.7333842941341	13.9651261051255	26.0867038546966	40.0784101575052	12.1820493537029	1.98529000216506	6.70911400762768	0.953796439601291
ENSG00000225905-AL391244.1	0	0	0	0	1.07984373182755	2.23433237670961	0	0	1.01892382103167	0	0	0	0	0	0	0	0	0	0	0	0	0	0	0	0	0	0	0	0	0	0	0	0.908655961894116	0.932408159496781	0	0.961960380064674	0.930002503535145	0.963731917780908	0.926746083010937	1.89600460428534	0.894625299810777	0	0	1.02765154250013	0	0.992645001082529	0.958444858232525	0
ENSG00000205116-TMEM88B	0	0	0	0	0	0	0	0	0	0	0	0	0	0	0	0	0	0	0	0	0	0	0	0	0	0	0	0	0	2.4153238000024	0	0	0	0	0	0	0	0	0	0	0	0	1.00333476364218	0	0	0	0	0
ENSG00000225285-LINC01770	0	1.63016568729855	0	3.4902111552112	3.23953119548265	0	0	0	1.01892382103167	1.93334148741223	0	0.981726788287518	0	1.91965538739452	0	1.05934919516609	0	0	0	0	0	0.897161971940636	0	3.4647661987059	0	0	0	1.04617513626833	0	1.2076619000012	0	0	0	3.72963263798712	1.00526516490371	6.73372266045272	1.86000500707029	0.963731917780908	2.78023824903281	0	3.57850119924311	1.64295601236771	6.02000858185306	3.0829546275004	2.21491806430961	0	0.958444858232525	0
ENSG00000179403-VWA1	80.2947192714913	88.0289471141219	77.4472698351673	164.039924294926	145.778903796719	130.708444037512	175.817969901645	41.7422905468735	72.3435912932484	237.801002951704	82.5954587564337	112.898580653065	73.1008437053684	112.299840162579	112.966079279047	193.860902715394	9.28444130291337	1.06262598316481	6.95124561917954	6.37271542288844	0	13.4574295791095	2.15402788130125	9.52810704644124	0.961367648109722	3.55518976727302	0	4.1847005450733	1.77027691426853	8.45363330000839	3.92779488702435	3.60043191788935	69.9665090658469	125.875101532065	270.416329359098	651.247177303785	186.000500707029	125.285149311518	182.568978353155	332.748808052077	743.433624142756	195.511765471757	755.511077022559	646.392820232584	274.649839974392	90.3306950985101	148.558953026041	97.2872368393317
ENSG00000215915-ATAD3C	3.27733548046903	0	1.6304688386351	0	4.3193749273102	6.70299713012882	6.87556306877943	6.42189085336515	2.03784764206334	3.86668297482445	5.3633414776905	0	0.830691405742822	4.7991384684863	0	3.17804758549826	4.12641835685039	1.06262598316481	11.9164210614506	16.5690600995099	2.97214624210642	7.17729577552509	7.53909758455437	6.06334084773533	2.88410294432917	4.74025302303069	5.65408052111649	3.13852540880498	3.54055382853706	0	0.981948721756088	7.20086383577871	0	2.79722447849034	3.01579549471113	5.77176228038805	0.930002503535145	0	11.1209529961312	1.89600460428534	4.47312649905389	9.0362580680224	12.0400171637061	8.22121234000107	0	16.874965018403	6.70911400762768	7.63037151681033
ENSG00000160072-ATAD3B	996.309986062586	808.562180900083	863.333250057286	454.89085389586	654.385301487496	1034.49589041655	591.298423915031	530.876310544852	856.914933487633	880.637047516269	972.910144053057	856.065759386716	1032.54941733833	692.995594849421	1134.89070386821	718.238754322607	443.589973361417	628.011956050405	515.385210907741	981.398175124819	664.274685110786	741.952950794906	728.061423879822	447.821031182738	611.429824197783	450.324037187916	776.493724899998	637.12065798741	695.718827307531	716.143506700711	499.811899373849	729.987571352067	418.890398433187	568.768977293036	493.585195967721	451.159418250332	288.300776095895	394.166354372391	455.959072841381	304.308738987797	348.009241626392	1148.42625264503	378.257205893101	416.198874712554	479.529760923031	562.829715613794	785.924783750671	912.783192698435
ENSG00000284740-AL645728.2	4.09666935058629	2.44524853094783	8.15234419317551	8.14382602882613	5.39921865913775	8.93732950683842	4.91111647769959	5.35157571113762	6.11354292619001	5.80002446223668	5.3633414776905	5.89036072972511	5.81483984019976	10.5581046306699	8.36785772437387	9.53414275649478	5.15802294606298	9.56363384848333	2.97910526536266	16.5690600995099	38.6379011473835	9.86878169134699	15.0781951691087	6.92953239741181	7.69094118487778	5.92531627878836	4.71173376759707	3.13852540880498	5.31083074280558	7.24597140000719	3.92779488702435	2.70032393841702	3.63462384757646	10.2564897544646	5.02632582451855	3.8478415202587	2.79000751060544	5.78239150668545	4.63373041505469	8.53202071928402	4.47312649905389	4.10739003091927	9.03001287277959	8.22121234000107	3.32237709646442	11.9117400129904	2.87533457469758	0.953796439601291
ENSG00000197785-ATAD3A	1037.27667956845	789.0001926525	838.87621747776	396.720667975673	765.609205865734	727.275188618977	462.627172199301	436.68857802883	790.684885120575	805.236729507192	920.34939757169	817.778414643503	899.638792419477	541.342819245254	861.889345610509	649.381056636811	252.743124357086	297.535275286148	248.258772113555	275.30130626878	347.741110326452	331.949929618035	337.105363423645	201.822631074619	306.676279747001	231.087334872746	386.36216894296	327.452817651986	384.15009039627	269.308603700267	254.324718934827	379.845567337327	525.203145974799	569.701385452533	489.564135308106	304.941440480502	477.09128431353	382.60157135902	513.417329988059	252.16861236995	603.872077372274	884.731812660012	209.696965601215	292.880689612538	499.464023501818	334.521365364812	806.052125773554	683.872047194126
ENSG00000205090-TMEM240	26.2186838437523	17.9318225602841	40.7617209658775	61.6603970753979	33.4751556866541	24.5776561438057	22.5911357974181	57.7970176802863	45.8515719464251	30.9334637985956	20.3806976152239	37.3056179549257	29.0741992009988	35.5136246667986	23.0116087420281	55.0861581486365	1.0316045892126	1.06262598316481	0	2.54908616915537	2.97214624210642	1.79432394388127	1.07701394065062	0	0.961367648109722	8.29544279030371	1.88469350703883	4.1847005450733	1.77027691426853	4.83064760000479	2.94584616526826	0	40.8895182852352	55.9444895698069	56.2948492346077	53.8697812836218	45.5701226732221	86.7358726002817	53.7512728146344	64.4641565457015	35.7850119924311	28.7517302164349	114.380163055208	73.9909110600096	39.868525157573	35.7352200389711	44.0884634786962	18.1221323524245
ENSG00000160075-SSU72	2311.34084760079	2178.71644107452	1997.324327328	2409.40910081413	2250.39433712862	2236.56670908632	2081.33116324909	1654.70720988375	2179.47805318674	1991.34173203459	2241.87673767463	2117.58468233618	2069.25229170537	2273.83180636881	2152.63139959518	2196.0308815793	2561.47419501488	2464.2296549592	1807.32386098668	2691.83499462808	2637.77978986945	2377.47922564268	2370.50768337202	1936.8043050766	2028.48573751151	2233.84423710321	2098.60622008774	2521.28207840667	1847.28396003921	2561.45088990254	2127.88288004544	2071.14846076585	2182.59162046967	1788.35884991483	2003.49347365309	1923.92076012935	1937.19521486371	1806.03361392142	2208.43591581506	1768.97229579822	1643.4266757524	2491.54279275563	1786.93921404672	1848.74512495774	1893.75494498472	1547.53355668766	2079.82534236458	2004.88011604191
ENSG00000215014-AL645728.1	11.4706741816416	14.671491185687	25.2722669988441	31.4119003969008	30.2356244911714	31.2806532739345	17.6800193197185	31.0391391245982	42.7948004833301	20.3000856178284	35.3980537527573	22.5797161306129	19.1059023320849	35.5136246667986	18.8276798798412	25.4243806839861	48.4854156929921	35.0666574444389	32.7701579189893	35.6872063681752	54.9847054789688	62.8013380358445	58.1587527951337	41.5771943844708	24.0341912027431	61.623289299399	23.5586688379854	56.4934573584896	24.7838767997594	62.7984188000623	47.1335386442922	11.7014037331404	28.1683348187176	12.1213060734582	6.03159098942225	28.8588114019402	10.2300275388866	11.5647830133709	24.0953981582844	18.0120437407107	12.5247541973509	9.0362580680224	21.0700300364857	10.2765154250013	5.53729516077403	20.8455450227331	25.8780111722782	6.67657507720904
ENSG00000274481-AL691432.3	0	0	0	0	0	0	0	0	0	0	0	0	0	0	0	0	1.0316045892126	0	0	0	0	0	0	0	0	0	0	0	0	0	0	0	0	0	0	0	0	0	0	0	0	0	0	0	0	0	0	0
ENSG00000228594-FNDC10	94.2233950634847	110.036183892652	88.0453172862955	171.020346605349	143.619216333064	94.9591260101582	201.355775585683	519.102843980349	233.333555016252	103.433769576554	99.7581514850433	161.98492006744	131.249242107366	176.608295640296	95.1843816147528	140.89344295709	561.192896531653	523.874609700253	298.90356162472	573.544388059959	1028.36259976882	589.435415564998	616.051974052157	354.272343817679	252.839691452857	364.999482773363	211.085672788349	253.174382976935	290.325413940039	357.467922400355	340.736206449363	225.927102847557	147.202265826847	158.509387114453	158.831896054786	134.674453209054	137.640370523202	167.689353693878	192.763185266275	133.668324602116	126.14216727332	116.649876878107	223.743652292205	144.898867492519	312.303447067655	98.2718551071704	137.057614727251	193.620677239062
ENSG00000272106-AL691432.2	69.643378959967	77.4328701466813	71.7406288999445	91.9088937538949	56.1518740550326	58.0926417944498	50.0933880725358	53.5157571113762	91.7031438928501	77.3336594964891	38.6160586393716	62.8305144504012	72.2701522996256	70.0674216398999	40.7933064063226	78.3918404422904	172.277966398504	168.957531323205	120.157245702961	189.906919602075	224.397041279035	174.049422556483	179.861328088654	131.661115550824	99.9822354034111	113.766072552737	96.1193688589803	109.848389308174	90.2841226276949	167.865004100167	90.3392824015601	108.012957536681	48.1587659803881	73.6602446002457	69.3632963783559	90.4242757260794	83.7002253181631	89.6270683536244	34.2896050714047	99.5402417249802	56.361393888079	59.1464164452376	102.340145891502	66.7973502625087	76.4146732186817	95.2939201039228	65.1742503598117	44.8284326612607
ENSG00000197530-MIB2	353.132898020538	383.90401935881	436.15041433489	819.036217756228	463.252960954019	530.653939468531	521.560569931696	899.064719471121	517.613301084087	515.235506395358	405.468615713402	467.301951224859	503.39899188015	787.058708831753	423.622797296427	648.321707441645	445.653182539842	570.630152959505	309.826947597717	790.216712438166	821.798435942426	444.095176110615	582.664541891988	324.821831128678	449.92005931535	462.174669745492	428.767772851334	527.272268679236	369.102736624988	652.137426000647	424.20184779863	381.645783296272	616.977398126105	700.238527782083	704.6908805975	909.052559161117	770.0420729271	792.187636415906	638.528051194536	737.545791066996	512.620296791575	363.093278733264	992.298081242113	771.7663084176	792.940667022842	530.072430578071	553.022683200167	536.033599055925
ENSG00000189409-MMP23B	1.63866774023452	1.63016568729855	1.6304688386351	13.9608446208448	2.1596874636551	0	1.96444659107984	3.21094542668257	0	1.93334148741223	2.1453365910762	2.94518036486255	0	5.75896616218356	0	9.53414275649478	0	3.18787794949444	2.97910526536266	0	1.48607312105321	4.48580985970318	0	1.73238309935295	0	0	0	1.04617513626833	0.885138457134264	0	1.96389744351218	6.30075585630637	0	0	0	2.88588114019402	0.930002503535145	3.85492767112363	0.926746083010937	0	0.894625299810777	1.64295601236771	1.00333476364218	2.05530308500027	3.32237709646442	0	0.958444858232525	0.953796439601291
ENSG00000248333-CDK11B	898.809255518633	850.131405926196	932.628175699278	714.329883099892	764.529362133906	863.569463598263	733.720801768319	561.91544966945	812.08228536224	726.936399266997	899.968699956466	782.436250265152	763.405401877654	640.205071696072	676.750493458737	720.357452712939	996.530033179369	1125.32091617154	731.866860190761	1664.55326845846	1735.73340539015	1094.53760576758	1175.02220924983	821.149589093299	823.892074430032	951.605794373411	1046.94724316007	1029.43633408803	990.469933533241	1613.4362984016	831.710567327407	1150.33799776565	656.049604487552	658.280160604727	682.575046969618	510.800961814342	631.471699900364	664.975023268826	595.897731376033	507.181231646328	630.710836366598	819.013572165303	668.22095258569	635.088653265083	656.7232060678	565.807650617042	643.116499874024	774.482708956248
ENSG00000272004-FO704657.1	8.19333870117258	2.44524853094783	5.70664093522286	2.32680743680747	4.3193749273102	5.58583094177401	1.96444659107984	3.21094542668257	1.01892382103167	6.76669520594279	4.2906731821524	2.94518036486255	2.49207421722847	1.91965538739452	4.18392886218694	3.17804758549826	8.25283671370078	14.8767637643074	5.95821053072532	2.54908616915537	13.3746580894789	11.6631056352283	19.3862509317112	12.9928732451471	0.961367648109722	21.3311386036381	17.9045883168689	13.6002767714882	15.0473537712825	10.8689571000108	4.90974360878044	12.6015117126127	0.908655961894116	4.6620407974839	4.02106065961484	2.88588114019402	0	0.963731917780908	0.926746083010937	1.89600460428534	4.47312649905389	5.75034604328698	4.01333905456871	7.19356079750094	1.10745903215481	0	10.5428934405578	7.63037151681033
ENSG00000189339-SLC35E2B	1337.15287603137	1610.60369905097	1257.09147458766	1731.14473298475	503.207179031639	1143.97817687532	1481.1927296742	1691.09792471949	516.594377263056	1326.27226036479	1201.38849100267	1099.53400288202	905.453632259676	1148.91374935562	708.129959925139	1263.80358983314	1164.68158122102	1571.62382910076	776.553439171201	894.729245373536	1145.76237633203	600.201359228285	857.303096757897	840.205803186182	1501.65626634739	1033.37515902069	1246.72475490619	1498.12279513624	1075.44322541813	946.806929600939	1129.2410300195	868.604200190807	1281.2049062707	1823.7903599757	2224.65180993191	2294.27550645425	1173.66315946135	1967.94057610861	1190.86871666905	2026.82892198103	1245.3184173366	871.58816456107	3046.12434241765	2279.3311212653	2010.03814336097	1134.59323623733	1016.90999458471	1049.17608356142
ENSG00000269737-AL691432.1	0	0.815082843649277	2.44570325795265	0	1.07984373182755	0	0.982223295539918	2.14063028445505	0	0	0	0	0	1.91965538739452	0	1.05934919516609	0	1.06262598316481	0	6.37271542288844	0	2.69148591582191	4.3080557626025	0.866191549676476	0	3.55518976727302	0	1.04617513626833	0.885138457134264	2.4153238000024	0	1.80021595894468	0.908655961894116	0	0	1.92392076012935	0	0	1.85349216602187	0	0	0.821478006183855	0	1.02765154250013	0	0	0	1.90759287920258
ENSG00000215914-MMP23A	2.45800161035178	6.52066274919422	0.815234419317551	2.32680743680747	0	3.35149856506441	4.91111647769959	9.63283628004772	4.07569528412667	0.966670743706113	2.1453365910762	1.96345357657504	2.49207421722847	4.7991384684863	1.04598221554673	3.17804758549826	4.12641835685039	1.06262598316481	0	2.54908616915537	1.48607312105321	0.897161971940636	3.23104182195187	0	0.961367648109722	3.55518976727302	2.82704026055824	0	1.77027691426853	1.2076619000012	0.981948721756088	0	1.81731192378823	0	0	0	0	0.963731917780908	0	0	0	0.821478006183855	0	2.05530308500027	2.21491806430961	0	0.958444858232525	0
ENSG00000008128-CDK11A	54.8953692978563	70.9122073974871	63.588284706769	41.8825338625344	57.2317177868602	116.1852835889	82.5067568253531	59.9376479647414	67.2489721880901	50.2668786727179	67.5781026189003	57.9218805089636	53.9949413732835	54.7101785407438	39.7473241907759	67.7983484906296	89.7495992614959	125.389866013448	93.3452983146967	193.730548855808	124.83014216847	171.357936640661	168.014174741497	49.3729183315591	104.78907364396	109.025819529706	91.4076350913832	126.587191488467	144.277568512885	148.542413700147	95.2490260103406	128.715441064544	48.1587659803881	49.4176324533294	87.4580693466227	45.2121378630397	22.3200600848435	66.4975023268827	45.4105580675359	43.6081058985628	47.4151408899712	65.7182404947084	50.1667381821088	63.7143956350083	31.0088529003346	46.6543150508789	57.5066914939515	48.6436184196658
ENSG00000268575-AL031282.2	58.9920386484426	69.2820417101886	30.9789079340669	76.7846454146464	53.9921865913775	68.147137489643	83.488980120893	103.82056879607	35.6623337361084	42.533512723069	56.8514196635193	75.5929626981389	60.640472619226	119.978461712157	11.5058043710141	75.2137928567922	83.5599717262204	58.4444290740648	106.254754464602	56.0798957214182	38.6379011473835	59.2126901480819	119.548547412219	33.7814704373826	83.6389853855458	77.0291116242487	47.1173376759707	77.4169600838561	105.331476398977	64.0060807000635	100.158769619121	67.5080984604254	40.8895182852352	55.0120814103101	83.4370086870079	101.967800286855	32.5500876237301	55.8964512312927	37.0698433204375	38.8680943878494	102.881909478239	26.2872961978834	166.553570764601	107.903411962514	63.125164832824	61.5439900671168	20.127342022883	46.7360255404633
ENSG00000227775-AL031282.1	2.45800161035178	0.815082843649277	1.6304688386351	1.16340371840373	4.3193749273102	3.35149856506441	1.96444659107984	1.07031514222752	1.01892382103167	0.966670743706113	0	0	0.830691405742822	0.959827693697259	2.09196443109347	1.05934919516609	1.0316045892126	2.12525196632963	5.95821053072532	1.27454308457769	7.43036560526606	1.79432394388127	7.53909758455437	2.59857464902943	3.84547059243889	3.55518976727302	4.71173376759707	3.13852540880498	3.54055382853706	4.83064760000479	3.92779488702435	0.900107979472339	0	0	2.01053032980742	0.961960380064674	2.79000751060544	0	0	0	0	1.64295601236771	0	0	0	0	0.958444858232525	2.86138931880387
ENSG00000215790-SLC35E2A	228.594149762715	316.25214333592	287.777750019095	415.335127470133	896.270297416867	309.45503417428	324.133687528173	1044.62757881406	849.782466740411	247.467710388765	227.405678654077	752.984446616526	649.600679290887	945.430278291801	332.622344543861	485.181931386068	269.248797784488	351.729200427553	551.134474092092	588.838905074891	126.316215289523	450.375309914199	641.900308627772	141.189222597266	311.48311798755	227.532145105473	270.453518260072	357.791896603767	320.420121482603	291.046517900289	684.418259063993	549.065867478127	339.837329748399	390.679018829151	442.316672557632	666.638543384819	624.961682375618	396.093818207953	814.609806966614	419.965019849202	828.423027624779	476.457243586636	846.814540513997	681.332972677589	568.126483495416	440.734380480643	264.530780872177	171.683359128232
ENSG00000008130-NADK	1236.37481000694	1035.97029427823	1239.97155178199	1107.56033992035	1025.85154523617	1118.28335454316	1229.74356601598	1286.51880095748	1210.48149938562	1107.80467228721	1243.22255452866	1201.63358886392	1177.92041334332	1104.76167544555	1261.45455194936	1191.76784456185	3971.6776684685	5245.12185290152	4428.93649450582	4980.9143745296	4438.90041258594	3831.77878215845	4259.59013527322	3672.65217062826	4692.43549042355	3743.61482493849	4537.39961819598	3097.72457849051	2374.82648049123	4340.33686860431	4600.42976142727	3369.10416716496	1224.86823663327	1137.53795458607	1020.34414237726	1204.37439584097	1161.5731269154	1055.28644997009	1427.18896783684	1210.59893983619	1061.92023087539	1403.90591256821	1253.16511978908	1167.41215228015	1078.66509731878	1018.45377111067	1201.88985222359	1218.95184981045
ENSG00000078369-GNB1	12928.2691365802	12879.1240125022	13033.967896049	12704.3686049688	13836.0377359064	14439.3729844858	12478.1647465391	13387.5017989819	13548.6300482581	12176.1846877222	13309.6682110367	13527.2134158137	12934.6958788215	12060.2349713061	14315.3126019726	11849.8800971278	11989.3085358288	12583.6168926377	11224.2756047981	11370.1988575175	12260.103248689	9821.23210683414	11441.1190915316	10614.3112497355	12355.4970135062	11711.9801566531	12119.5215970132	12638.8418212576	11778.5374490856	12185.3085710121	12576.799228252	11644.6969304336	11451.7910877515	10304.0425705989	12444.177476343	9088.60167085105	10918.2293915026	9658.52128000026	13294.1725607919	10094.3285132151	12060.4436667491	12235.9149021085	9959.10086391225	10227.1881509613	12638.3224749507	8841.48902464209	13784.3539511002	12443.2283510384
ENSG00000231050-AL109917.1	1.63866774023452	3.26033137459711	3.2609376772702	3.4902111552112	6.4790623909653	1.1171661883548	5.89333977323951	0	19.3595525996017	8.70003669335502	7.5086780687667	0.981726788287518	9.13760546317105	5.75896616218356	0	1.05934919516609	5.15802294606298	3.18787794949444	3.97214035381688	0	1.48607312105321	1.79432394388127	2.15402788130125	3.4647661987059	0.961367648109722	4.74025302303069	4.71173376759707	4.1847005450733	1.77027691426853	1.2076619000012	4.90974360878044	1.80021595894468	2.72596788568235	5.59444895698069	5.02632582451855	5.77176228038805	1.86000500707029	1.92746383556182	4.63373041505469	5.68801381285601	10.7355035977293	10.6792140803901	5.01667381821088	1.02765154250013	3.32237709646442	2.97793500324759	6.70911400762768	1.90759287920258
ENSG00000169885-CALML6	10.6513403115244	14.671491185687	9.78281303181061	48.8629561729568	9.71859358644796	20.1089913903865	15.7155727286387	64.2189085336515	21.397400241665	11.6000489244734	10.726682955381	11.7807214594502	14.9524453033708	38.3931077478904	8.36785772437387	24.36503148882	18.5688826058267	22.3151456464611	4.9651754422711	8.92180159204381	8.91643872631927	28.7091831021003	17.23222305041	18.190022543206	5.76820588865833	5.92531627878836	10.3658142887136	17.7849773165615	11.5067999427454	13.2842809000132	2.94584616526826	9.00107979472339	9.08655961894116	8.39167343547103	10.0526516490371	22.1250887414875	14.8800400565623	18.3109064378373	19.4616677432297	25.596062157852	5.36775179886466	9.0362580680224	47.1567338911823	24.6636370200032	44.2983612861923	20.8455450227331	6.70911400762768	5.72277863760775
ENSG00000178821-TMEM52	4.09666935058629	2.44524853094783	4.07617209658775	3.4902111552112	2.1596874636551	1.1171661883548	2.94666988661975	4.2812605689101	3.056771463095	5.80002446223668	4.2906731821524	0.981726788287518	4.15345702871411	5.75896616218356	3.1379466466402	2.11869839033217	7.22123212448818	18.0646417138018	10.9233859729964	10.1963446766215	11.8885849684257	14.3545915510502	9.69312546585562	24.2533633909413	3.84547059243889	11.8506325575767	8.48112078167473	6.27705081760996	7.08110765707411	19.3225904000192	1.96389744351218	6.30075585630637	1.81731192378823	0	0	0	0	0.963731917780908	1.85349216602187	0.948002302142669	0.894625299810777	8.21478006183855	3.01000429092653	0	1.10745903215481	0	1.91688971646505	2.86138931880387
ENSG00000142609-CFAP74	0	0	0	0	1.07984373182755	0	0	0	0	0	0	0	0	0.959827693697259	0	0	0	0	0	0	0	0	0	0	0	0	0	0	0	2.4153238000024	0	0	0	0	0	0	0	0	0	0	0	0	1.00333476364218	0	0	0	0	0
ENSG00000233542-AL391845.2	0	0	0	0	0	0	0	0	0	0	0	0	0	0	0	0	0	0	0	0	0	0	0	0	0	0	0	0	0	0	0	0	0	0	0	0	0	0	0	0	0	0	0	0	0	0	0	0
ENSG00000187730-GABRD	0	0	0	0	0	0	0	0	1.01892382103167	0	0	0	0	0	1.04598221554673	0	0	0	0	0	0	0	0	0	0	0	0	0	0	0	0	0	0	0	0	0	0	0	0	0	0	0	2.00666952728435	0	0	0	0	0
ENSG00000226969-AL391845.1	0	0	0	0	0	0	0	0	0	0	0	0	0	0	0	0	0	0	0	0	0	0.897161971940636	0	0	0	0	0	0	0	0	0	0.900107979472339	0	0	0	0	0	0	0	0	0	0	0	0	0	0	0	0
ENSG00000067606-PRKCZ	17.2060112724624	35.0485622769189	11.4132818704457	18.6144594944597	10.7984373182755	22.3433237670961	19.6444659107984	79.2033205248368	16.3027811365067	13.5333904118856	28.9620439795287	37.3056179549257	20.7672851435706	31.6743138920096	16.7357154487477	24.36503148882	41.2641835685039	34.004031461274	48.6587193342568	26.7654047761314	37.1518280263303	36.7836408495661	58.1587527951337	51.1053014309121	15.3818823697556	26.0713916266688	49.944377936529	53.3549319496846	45.1420613138474	49.5141379000491	40.2598975919996	90.0107979472339	5.45193577136469	11.1888979139614	13.0684471437482	5.77176228038805	10.2300275388866	6.74612342446636	14.827937328175	8.53202071928402	1.78925059962155	3.28591202473542	7.02334334549524	5.13825771250067	3.32237709646442	8.93380500974276	19.1688971646505	5.72277863760775
ENSG00000271806-AL590822.2	0	0	1.6304688386351	0	0	0	0	0	0	0	0	0	0	0	0	0	1.0316045892126	0	0.993035088454221	0	0	0.897161971940636	0	0.866191549676476	0	0	0	1.04617513626833	0	2.4153238000024	0	0.900107979472339	0	0	0	0	0	0	0	0	0	0	0	0	0	0	0	0
ENSG00000182873-PRKCZ-AS1	16.3866774023452	5.70557990554494	8.96757861249306	24.4314780864784	22.6767183683786	31.2806532739345	7.85778636431934	35.3203996935083	20.3784764206334	15.4667318992978	20.3806976152239	18.6528089774628	9.13760546317105	8.63844924327534	7.32187550882714	28.6024282694843	14.4424642489764	7.4383818821537	1.98607017690844	10.1963446766215	11.8885849684257	4.48580985970318	6.46208364390374	2.59857464902943	2.88410294432917	2.37012651151535	15.0775480563106	9.41557622641493	8.85138457134264	4.83064760000479	7.85558977404871	12.6015117126127	24.5337109711411	5.59444895698069	13.0684471437482	10.5815641807114	21.3900575813083	13.4922468489327	26.8756364073172	9.48002302142669	17.8925059962155	30.3946862288026	35.1167167274762	29.8018947325039	31.0088529003346	9.92645001082529	15.3351177317204	17.1683359128232
ENSG00000162585-FAAP20	763.619166949285	856.65206867539	798.114496511882	1143.62585519087	932.984984299004	817.765649875716	931.147684171842	870.166210630978	978.166868190401	716.30302108623	787.338528924965	967.982613251493	779.188538586767	969.425970634232	815.866128126452	788.155801203569	571.508942423779	595.070550572296	397.214035381688	824.629375721764	906.504603842459	776.04510572865	795.913302140811	307.498000135149	638.348118344856	457.434416722462	666.239154738226	457.178534549258	529.31279736629	700.443902000695	562.656617566239	607.572886143829	631.515893516411	747.791343916418	752.943608512878	836.905530656267	756.092035374073	720.871474500119	690.425831843148	756.505837109849	701.386235051649	924.984234963021	874.907913895978	712.162518952593	754.179600897423	792.130710863858	737.044095980812	786.882062671065
ENSG00000234396-AL590822.1	4.09666935058629	1.63016568729855	3.2609376772702	1.16340371840373	0	2.23433237670961	2.94666988661975	7.49220599559267	1.01892382103167	0	2.1453365910762	3.92690715315007	2.49207421722847	1.91965538739452	2.09196443109347	1.05934919516609	1.0316045892126	0	0	3.82362925373306	2.97214624210642	4.48580985970318	1.07701394065062	1.73238309935295	0	1.18506325575767	0.942346753519415	1.04617513626833	0.885138457134264	2.4153238000024	4.90974360878044	0	2.72596788568235	1.86481631899356	0	2.88588114019402	0.930002503535145	1.92746383556182	2.78023824903281	1.89600460428534	2.68387589943233	4.10739003091927	1.00333476364218	1.02765154250013	0	3.97058000433012	3.8337794329301	1.90759287920258
ENSG00000157933-SKI	3337.96618685771	3758.34699206682	3853.61310011406	4272.01845397851	3815.08790454674	4488.7737448096	6303.90911077519	4323.00285945697	4271.32865776475	2905.81225558058	3665.30756585369	3920.03506563206	3517.14741191511	3679.97937763529	4234.13600853318	4023.4082432408	1273.00006308834	1154.01181771699	1203.55852720652	1349.74112656777	1440.00485430056	1400.46983819933	1533.66785148649	1409.29365132363	2202.49328181937	1766.92931433469	1457.81042769453	1357.93532687629	1146.25430198887	1470.93219420146	1921.67364847666	1730.90764452531	2927.68950922284	3146.87753830164	2768.50026414481	3548.67184205858	3366.60906279723	2991.42387279194	3845.06949841238	3464.00041202931	4363.98221247697	4111.49742095019	5392.9243545767	4008.86866729302	3084.27340455114	2684.11208292716	3655.50868929885	3967.79318874137
ENSG00000116151-MORN1	81.9333870117258	53.7954676808523	79.0777386738024	93.0722974722987	92.8665609371694	87.1389626916746	104.115669327231	123.086241356165	83.5517533245968	107.300452551379	79.3774538698194	104.063039558477	103.00573431211	129.57673864913	81.5866128126452	121.8251574441	57.7698569959054	68.0080629225481	74.4776316340666	54.8053526368405	47.5543398737028	55.6240422603194	59.2357667357843	97.8796451134418	80.7548824412167	88.8797441818254	76.3300870350726	100.432813081759	94.7098149133662	83.3286711000827	94.2670772885845	45.0053989736169	118.125275046235	96.0380404281684	114.600228799023	161.609343850865	139.500375530272	135.886200407108	135.304928119597	129.876315393546	98.4087829791855	103.506228779166	138.46019738262	104.820457335014	121.820493537029	89.3380500974276	69.0080297927418	116.363165631358
ENSG00000272161-AL589739.1	0	0	0	3.4902111552112	0	0	0	0	0	0	0	0	0	0	0	1.05934919516609	0	0	0	2.54908616915537	0	0	2.15402788130125	0	0	0	0	0	0	0	0	0	0	0.932408159496781	0	0	0.930002503535145	0	0	0	0	0	0	0	0	0	0	0
ENSG00000269896-AL513477.1	4.91600322070355	3.26033137459711	7.33710977385796	23.2680743680747	5.39921865913775	6.70299713012882	10.8044562509391	16.0547271334129	11.2081620313483	5.80002446223668	6.4360097732286	7.85381430630015	5.81483984019976	12.4777600180644	3.1379466466402	12.712190341993	42.2957881577165	26.5656495791204	30.7840877420808	45.8835510447967	23.7771699368514	21.5318873265753	29.0793763975668	28.5843211393237	25.9569264989625	40.2921506957609	23.5586688379854	31.3852540880498	23.0135998854909	32.6068713000324	36.3321027049753	19.8023755483914	20.8990871235647	27.0398366254067	19.1000381331705	60.6035039440745	33.4800901272652	33.7306171223318	41.7035737354922	19.908048344996	8.05162769829699	11.500692086574	16.0533562182748	24.6636370200032	14.3969674180125	9.92645001082529	3.8337794329301	16.2145394732219
ENSG00000272420-AL513477.2	2.45800161035178	0.815082843649277	0.815234419317551	0	3.23953119548265	0	0.982223295539918	4.2812605689101	1.01892382103167	1.93334148741223	1.0726682955381	3.92690715315007	1.66138281148564	1.91965538739452	1.04598221554673	5.29674597583043	12.3792550705512	6.37575589898888	3.97214035381688	30.5890340298645	13.3746580894789	26.0176971862784	9.69312546585562	8.66191549676476	8.6523088329875	8.29544279030371	5.65408052111649	6.27705081760996	9.7365230284769	9.66129520000959	6.87364105229262	19.8023755483914	3.63462384757646	10.2564897544646	4.02106065961484	7.6956830405174	13.020035049492	1.92746383556182	11.1209529961312	4.74001151071334	6.26237709867544	1.64295601236771	8.02667810913742	6.1659092550008	9.96713128939326	0.992645001082529	2.87533457469758	5.72277863760775
ENSG00000157916-RER1	3103.63670000418	2978.31271069446	3092.18415247147	3162.13130662135	3162.8622905229	3106.83916981471	2978.10103207703	3254.8283475139	3246.29129380689	3032.44612300608	2997.03521773345	3233.80804061909	3614.33830638702	3243.25777700304	3518.68417309921	2981.00863519737	2464.50336362889	2688.44373740698	2447.83149303965	3089.49243701631	3007.8119970117	2568.57472566604	2827.16159420789	2501.56119546566	2863.91422371886	2754.08700638083	2580.14541113616	3056.92374817605	2624.43552540309	2781.24535570276	2402.82852213715	2585.11011704456	3131.22844468712	3369.72308842137	2890.13734909816	3005.16422732204	3183.3985696008	2736.99864649778	3165.76461956536	3067.73544973368	2810.91269200546	3245.65960243241	2189.27645426723	2868.17545511787	2730.99397329375	2898.52340316098	3963.16948879149	3522.37025144757
ENSG00000157911-PEX10	485.045651109417	554.256333681508	522.56526278255	538.655921620928	476.21108573595	518.365111396629	450.840492652822	418.493220610962	564.483796851544	470.768652184877	553.49684049766	604.743701585111	541.61079654432	549.021440794832	495.795570169152	506.368915289389	581.824988315905	574.880656892164	524.322526703829	522.562664676852	711.829024984489	655.825401488605	588.049611595241	539.637335448445	478.761088758642	570.01542601944	454.211135196358	542.964895723261	485.055874509577	543.447855000539	445.804719677264	459.955177510365	503.39540288934	530.540242753668	569.985348500403	503.105278773825	544.05146456806	522.342699437252	412.402006939867	436.081058985628	534.985929286845	541.35400607516	567.887476221472	532.323499015069	491.711810276734	487.388695531522	504.141995430308	418.716636984967
ENSG00000149527-PLCH2	7.37400483105533	2.44524853094783	2.44570325795265	1.16340371840373	0	3.35149856506441	1.96444659107984	28.8985088401432	0	0	1.0726682955381	6.87208751801263	3.32276562297129	6.71879385588082	3.1379466466402	6.35609517099652	50.5486248714172	49.9434212087463	33.7631930074435	43.3344648756414	80.2479485368735	44.8580985970318	79.6990316081462	60.6334084773533	35.5706029800597	24.8863283709111	82.9265143097085	29.2929038155131	58.4191381708614	56.7601093000563	52.0432822530727	86.4103660293445	0.908655961894116	41.0259590178584	3.01579549471113	8.65764342058207	10.2300275388866	0	3.70698433204375	0.948002302142669	29.5226348937556	16.4295601236771	6.02000858185306	17.4700762225023	7.75221322508365	3.97058000433012	7.6675588658602	27.6600967484374
ENSG00000224387-AL139246.1	0	0	0	0	0	0	0.982223295539918	1.07031514222752	0	0	0	0	0	0	0	0	3.09481376763779	4.25050393265926	0	7.64725850746612	5.94429248421285	8.07445774746572	14.0011812284581	0.866191549676476	6.72957353676806	2.37012651151535	0.942346753519415	2.09235027253665	0.885138457134264	1.2076619000012	3.92779488702435	4.50053989736169	0	0	0	0.961960380064674	0	0	0	0.948002302142669	0	0	2.00666952728435	0	0	0	0	0
ENSG00000229393-AL139246.4	0	0	0	0	1.07984373182755	0	0	2.14063028445505	0	0	0	0	0	0	0	0	7.22123212448818	4.25050393265926	1.98607017690844	8.92180159204381	20.805023694745	8.07445774746572	11.8471533471569	1.73238309935295	0.961367648109722	1.18506325575767	7.53877402815532	6.27705081760996	2.65541537140279	2.4153238000024	9.81948721756088	5.40064787683403	0	0	0	1.92392076012935	0.930002503535145	0	0	0	0	0	0	0	1.10745903215481	0	0	1.90759287920258
ENSG00000157881-PANK4	341.662223838897	234.743858970992	302.451969566811	240.824569709573	317.4740571573	260.299721886669	269.129182977937	332.86800923276	352.547642076957	286.13454013701	300.347122750668	296.481490062831	292.403374821473	260.113304991957	365.04779322581	315.686060159494	459.064042199606	480.306944390496	470.698631927301	326.283029651888	368.546134021197	524.839753585272	431.8825902009	446.088648083385	476.838353462422	464.544796257008	542.791730027183	583.765726037726	484.170736052442	438.381269700435	534.180104635312	541.865003642348	318.029586662941	348.720651651796	303.59007980092	278.968510218756	309.690833677203	274.663596567559	331.775097717916	280.60868143423	301.488726036232	461.670639475326	284.947072874378	298.018947325039	275.757299006547	292.830275319346	391.04550215887	435.88497289779
ENSG00000197921-HES5	0	0	0.815234419317551	1.16340371840373	0	0	1.96444659107984	4.2812605689101	0	0	0	0	0	0	1.04598221554673	0	4.12641835685039	4.25050393265926	0.993035088454221	29.3144909452868	2.97214624210642	3.58864788776254	5.38506970325312	0	1.92273529621944	2.37012651151535	0	1.04617513626833	0	7.24597140000719	0.981948721756088	4.50053989736169	0	0	1.00526516490371	0	0	0	0	0	0	0	0	0	0	0	1.91688971646505	4.76898219800646
ENSG00000272449-AL139246.5	2.45800161035178	0	0	0	0	0	1.96444659107984	1.07031514222752	1.01892382103167	0	0	0	3.32276562297129	0.959827693697259	3.1379466466402	1.05934919516609	143.393037900551	383.607979922498	80.4358421647919	443.540993433035	303.158916694855	130.985647903333	174.476258385401	77.0910479212064	104.78907364396	39.1070874400032	65.964272746359	37.6623049056597	41.6015074853104	249.986013300248	92.3031798450723	134.116088941378	2.72596788568235	0	2.01053032980742	0	0	0.963731917780908	0	0	1.78925059962155	0	0	2.05530308500027	3.32237709646442	0	0.958444858232525	2.86138931880387
ENSG00000238164-TNFRSF14-AS1	2.45800161035178	4.07541421824639	2.44570325795265	4.65361487361493	4.3193749273102	2.23433237670961	0.982223295539918	2.14063028445505	2.03784764206334	2.90001223111834	5.3633414776905	1.96345357657504	0.830691405742822	8.63844924327534	1.04598221554673	11.652841146827	729.344444573306	998.868424174925	768.609158463567	664.036947064975	1218.57995926363	738.364302907143	781.912120912353	767.445713013358	434.538176945595	547.499224160045	377.881048161285	346.283970104816	608.090120051239	763.242320800757	513.559181478434	609.373102102773	1.81731192378823	11.1888979139614	5.02632582451855	3.8478415202587	11.1600300424217	11.5647830133709	2.78023824903281	5.68801381285601	10.7355035977293	4.92886803710313	16.0533562182748	24.6636370200032	1.10745903215481	7.94116000866023	1.91688971646505	2.86138931880387
ENSG00000157873-TNFRSF14	178.614783685562	179.318225602841	141.850788961254	200.105439565442	185.733121874339	131.825610225867	135.546814784509	140.211283631806	198.690145101175	126.633867425501	141.592215011029	140.386930725115	142.048230382023	321.542277388582	88.9084883214724	153.605633299083	8674.76299068873	13834.3276748227	5635.4741269777	18897.6503150334	18473.3749678125	9753.94495893859	13347.4337664832	6424.54272395042	9689.62452529789	6029.60184529504	7423.80772422595	4787.29742356386	5839.25840171474	12884.5448111128	9140.96065082742	8597.83141991978	216.2601189308	290.911345762996	156.821365724979	319.370846181472	180.420485685818	141.668591913793	109.356037795291	358.344870209929	348.903866926203	160.188211205852	659.19093971291	783.070475385102	180.515822241234	375.219810409196	156.226511891902	147.8384481382
ENSG00000225931-AL139246.2	0.819333870117258	0	0	1.16340371840373	0	0	0	4.2812605689101	0	0	0	0	0	0	0	3.17804758549826	74.275530423307	195.523180902326	40.714438626623	159.317885572211	144.149092742162	89.7161971940636	171.245216563449	77.0910479212064	61.5275294790222	78.2141748800064	18.8469350703883	8.36940109014661	20.3581845140881	107.481909100107	48.1154873660483	46.8056149325616	0	0.932408159496781	0	0.961960380064674	1.86000500707029	0	0	0	1.78925059962155	0	0	0	0	0	0	0
ENSG00000228037-AL139246.3	0	0	0	0	0	0	0	0	0	0.966670743706113	0	0	0	0	0	0	19.6004871950393	42.5050393265926	15.8885614152675	24.2163186069761	59.4429248421285	37.6808028215067	23.6943066943137	16.457639443853	19.2273529621944	17.7759488363651	14.1352013027912	14.6464519077566	18.5879075998195	30.19154750003	6.87364105229262	16.2019436305021	0	0.932408159496781	1.00526516490371	0.961960380064674	0	0	0	0	0	0	0	3.0829546275004	0	0	0	0
ENSG00000157870-PRXL2B	486.684318849652	451.5558953817	370.931660789486	260.602432922436	362.827493894057	358.610346461892	287.791425593196	483.782444286841	406.550604591636	230.067637002055	494.500084243064	534.05937282841	485.954472359551	435.761772938556	549.140663162035	403.612043358279	3717.9029395222	8287.42004270238	2429.95686144748	5076.50510587293	7858.35466412939	3132.8896060167	4709.78196246518	2220.04894182081	2493.78767919662	1879.51032363167	1179.81813540631	867.279187966442	1160.41651730302	4290.82273070426	3554.65437275704	2241.26886888612	465.231852489787	514.689304042223	460.411445525899	404.985320007228	438.961181668589	360.43573725006	625.553606032383	306.204743592082	574.349442478519	1128.71078049662	426.417274547925	616.59092550008	466.240252537174	356.359555388628	632.573606433467	794.512434187875
ENSG00000142606-MMEL1	0	0	0	0	0	1.1171661883548	0	2.14063028445505	0	0.966670743706113	2.1453365910762	0.981726788287518	0	0	2.09196443109347	0	34.0429514440157	30.8161535117796	21.8467719459929	42.0599217910637	89.1643872631927	59.2126901480819	31.2334042788681	41.5771943844708	10.5750441292069	9.48050604606138	11.308161042233	13.6002767714882	18.5879075998195	28.9838856000288	23.5667693221461	19.8023755483914	0	0.932408159496781	0	1.92392076012935	0	0	0.926746083010937	0	0	0	1.00333476364218	1.02765154250013	0	0	0.958444858232525	0
ENSG00000237058-AL831784.1	0	0	0	0	0	0	0	0	0	0	0	0	0	0	0	0	0	0	0	0	0	0	0	0	0	0	0	0	0	0	0	0	0	0	0	0	0	0	0	0	0	0	0	0	0	0	0	0
ENSG00000215912-TTC34	11.4706741816416	5.70557990554494	3.2609376772702	10.4706334656336	6.4790623909653	2.23433237670961	2.94666988661975	6.42189085336515	14.2649334944434	3.86668297482445	10.726682955381	3.92690715315007	6.64553124594258	14.3974154054589	0	6.35609517099652	85.6231809046456	52.0686731750759	50.6447895111652	75.1980419900835	92.1365335052992	63.6985000077851	112.009449827665	66.6967493250886	71.1412059601194	53.3278465090953	90.4652883378638	57.5396324947579	82.3178765134865	80.9133473000803	109.978256836682	90.0107979472339	2.72596788568235	0.932408159496781	3.01579549471113	15.3913660810348	15.8100425600975	8.67358726002817	4.63373041505469	13.2720322299974	7.15700239848622	7.39330205565469	23.0766995637701	4.11060617000053	16.6118854823221	8.93380500974276	8.62600372409273	1.90759287920258
ENSG00000285945-AC242022.2	0	0	0	0	0	0	0	0	0	0	0	0	0	0	0	0	0	0	0	0	0	0	0	0	0	0	0	0	0	0	0	0	0	0	0	0.961960380064674	0	0	0	0	0	0	0	0	0	0	0	0
ENSG00000283259-AC242022.1	0	0	0	0	0	0	0	0	0	0	0	0	0	0	0	0	0	0	0	0	0	0	0	0	0	0	0	0	0	0	0	0	0	0	0	0.961960380064674	0	0	0	0	0	0	0	0	0	0	0	0
ENSG00000233234-AL592464.2	0	0	0	0	0	0	0	0	0	0	0	0	0	0	0	0	0	0	0	0	0	0	0	0	0	0	0	0	0	0	0	0	0	0	0	0	0	0	0	0	0	0	0	0	0	0	0	0
ENSG00000231630-AL592464.1	0	0	0	0	0	0	0	0	0	0	0	0	0	0	0	0	0	0	0	0	0	0	0	0	0	0	0	0	0	0	0	0	0	0	0	0	0	0	0	0	0	0	0	0	0	0	0	0
ENSG00000284745-AL589702.1	0	0	0	0	0	0	0	0	0	0	0	0	0	0	0	0	0	0	0	0	0	0	0	0	0	0	0	0	0	0	0	0	0	0	0	0	0	0	0	0	0	0	0	0	0	0	0	0
ENSG00000169717-ACTRT2	0	0	0	0	0	0	0	0	0	0	0	0	0	0	0	0	0	0	0	0	0	0	0	0	0	0	0	0	0	0	0	0	0	0	0	0	0	0	0	0	0	0	0	0	0	0	0	0
ENSG00000177133-LINC00982	4.91600322070355	1.63016568729855	3.2609376772702	12.7974409024411	2.1596874636551	0	0.982223295539918	14.9844119911853	4.07569528412667	2.90001223111834	1.0726682955381	11.7807214594502	4.98414843445693	1.91965538739452	14.6437510176543	24.36503148882	11.3476504813386	19.1272676969667	1.98607017690844	1.27454308457769	28.235389300011	9.86878169134699	9.69312546585562	2.59857464902943	3.84547059243889	21.3311386036381	9.42346753519415	2.09235027253665	20.3581845140881	26.5685618000264	11.7833846610731	20.7024835278638	12.7211834665176	17.7157550304388	12.0631819788445	10.5815641807114	15.8100425600975	25.0570298623036	10.1942069131203	14.22003453214	48.309766189782	27.9302522102511	120.400171637061	22.6083339350029	25.4715577395606	1.98529000216506	9.58444858232525	19.0759287920258
ENSG00000142611-PRDM16	71.2820467002015	39.1239764951653	61.9578158681339	96.5625086275099	33.4751556866541	53.6239770410305	43.2178250037564	112.38308993389	89.6652962507868	23.2000978489467	46.1247367081383	78.5381430630015	34.8890390411985	29.754658504615	171.541083349664	175.85196639757	21.6636963734645	38.2545353939333	8.93731579608799	1.27454308457769	1.48607312105321	3.58864788776254	0	2.59857464902943	0.961367648109722	14.2207590690921	1.88469350703883	6.27705081760996	24.7838767997594	16.9072666000168	8.83753849580479	16.2019436305021	135.389738322223	144.523264722001	177.931934187957	56.7556624238158	97.6502628711903	141.668591913793	153.839849779816	111.864271652835	353.376993425257	155.259343168749	661.197609240195	204.502656957527	344.419759000145	75.4410200822722	121.722496995531	160.237801853017
ENSG00000283572-MIR4251	0	0	0	0	0	0	0	0	0	0	1.0726682955381	0	0	0	0	0	0	0	0	0	0	0	0	0	0	0	0	0	0	0	0	0	0	0	0	0	0	0	0	0	0	0	0	0	0	0	0	0
ENSG00000226286-AL008733.1	1.63866774023452	0	0	0	0	0	0	3.21094542668257	0	0	0	0	0.830691405742822	1.91965538739452	0	0	0	0	0	0	0	0	0	0	0	0	0	0	0	0	0	0	0	0	0	0	0	0	0	0	0.894625299810777	0.821478006183855	0	1.02765154250013	0	0	0	0.953796439601291
ENSG00000279839-AL512383.1	0.819333870117258	0.815082843649277	0	0	0	0	0.982223295539918	1.07031514222752	0	0.966670743706113	0	0	0	0	0	0	2.06320917842519	2.12525196632963	0	0	0	0	0	0	0	0	0	0	0	0	0	2.70032393841702	0	0	0	0	0	0	0	0	1.78925059962155	0	0	0	1.10745903215481	0	0	0
ENSG00000272235-AL590438.1	2.45800161035178	0	4.89140651590531	10.4706334656336	0	7.82016331848362	2.94666988661975	3.21094542668257	9.17031438928501	0	7.5086780687667	6.87208751801263	9.96829686891387	0.959827693697259	3.1379466466402	10.5934919516609	6.18962753527558	15.9393897474722	10.9233859729964	0	16.3468043315853	0	8.61611152520499	0	4.80683824054861	3.55518976727302	3.76938701407766	0	2.65541537140279	12.076619000012	3.92779488702435	9.00107979472339	6.36059173325881	3.72963263798712	4.02106065961484	3.8478415202587	3.72001001414058	3.85492767112363	13.9011912451641	0.948002302142669	25.9441336945125	26.2872961978834	8.02667810913742	11.3041669675015	4.42983612861923	2.97793500324759	3.8337794329301	12.3993537148168
ENSG00000130762-ARHGEF16	5.73533709082081	3.26033137459711	3.2609376772702	10.4706334656336	1.07984373182755	3.35149856506441	0	5.35157571113762	5.09461910515834	9.66670743706113	1.0726682955381	7.85381430630015	0.830691405742822	2.87948308109178	5.22991107773367	37.077221830813	13.4108596597638	6.37575589898888	6.95124561917954	1.27454308457769	5.94429248421285	12.5602676071689	1.07701394065062	29.4505126890002	1.92273529621944	15.4058223248497	0	1.04617513626833	1.77027691426853	1.2076619000012	3.92779488702435	2.70032393841702	0.908655961894116	0	0	0	0	0	2.78023824903281	0	1.78925059962155	1.64295601236771	0	0	12.1820493537029	0	0.958444858232525	0.953796439601291
ENSG00000272088-AL512413.1	0	0	0	0	0	0	0	0	0	0	0	0	0	0	0	0	0	0	0	0	0	0	0	0	0	0	0	0	0	0	0	0	0	0	0	0	0	0	0	0	0	0	0	0	0	0	0	0
ENSG00000162591-MEGF6	484.2263172393	709.93715681852	1377.74616864666	3331.98824950829	829.319986043559	2571.71656559276	694.431869946722	8742.33408171442	1895.1983071189	2308.4097359702	910.695382911847	1194.76150134591	1039.19494858427	2198.96524626042	990.545158122757	2169.54715170015	557.066478174802	632.262459983064	409.130456443139	542.955354030095	586.998882816019	858.584007147188	651.593434093627	357.737110016385	276.8738826556	370.924799052152	153.602520823665	258.405258658277	321.305259939738	496.349040900492	281.819283143997	215.125807093889	1625.58551582857	793.479343731761	1972.33025354108	262.615183757656	673.321812559445	598.477520941944	2620.83792275493	2214.53337780527	1203.2710282455	62.432328469973	2343.79000786813	1514.7583736452	1016.64739151811	138.970300151554	2121.03847126858	983.364129228931
ENSG00000207776-MIR551A	0	0	0	0	0	0	0	0	0	0	0	0	0	0	0	0	0	0	0	0	0	0	0	0	0	0	0	0	0	0	0	0	0	0	0	0	0	0	0	0	0	0	0	0	0	0	0	0
ENSG00000238260-AL513320.1	3.27733548046903	0	7.33710977385796	2.32680743680747	2.1596874636551	3.35149856506441	1.96444659107984	1.07031514222752	0	4.83335371853057	0	3.92690715315007	6.64553124594258	0.959827693697259	0	0	3.09481376763779	7.4383818821537	4.9651754422711	0	0	3.58864788776254	1.07701394065062	0	6.72957353676806	0	3.76938701407766	3.13852540880498	1.77027691426853	7.24597140000719	0	0.900107979472339	4.54327980947058	3.72963263798712	0	12.5054849408408	3.72001001414058	3.85492767112363	2.78023824903281	2.84400690642801	8.05162769829699	6.57182404947084	8.02667810913742	5.13825771250067	4.42983612861923	5.95587000649518	0.958444858232525	4.76898219800646
ENSG00000158109-TPRG1L	1184.75677618956	1250.33708215799	1158.44810985024	1350.71171706673	1141.39482454172	1248.99179858067	1340.73479841199	1679.32445815499	1147.30822248166	856.470278923616	1338.69003283155	1296.86108732781	1363.99528822971	1290.00842032912	1285.51214290694	1224.607669612	1023.3517524989	1339.97136477083	861.954456778264	1087.18525114477	1301.80005404261	804.75428883075	1135.17269344576	945.881172246712	1041.16116290283	903.018200887347	711.471798907158	683.152363983217	551.441258794646	859.855272800853	735.47959259531	690.382820255284	1792.77821281709	1701.64489108163	1392.29225339164	1671.8871405524	1255.50337977245	1547.75345995614	2024.01344529589	1863.77252601249	1386.6692147067	943.056751099065	1700.65242437349	2112.85157138027	1346.67018310024	1826.46680199185	1500.92464799213	1299.07075073696
ENSG00000116213-WRAP73	249.896830385764	202.140545225021	251.092201149806	300.158159348163	252.683433247647	253.59672475654	201.355775585683	236.539646432283	271.033736394424	301.601272036307	231.69635183623	294.518036486255	267.482632649189	271.631237316324	225.932158558094	244.709664083366	341.46111902937	362.355460259202	345.576210782069	340.303003582242	291.27033172643	465.62706343719	370.492795583815	395.84953820215	430.692706353156	322.337205566087	548.445810548299	515.764342180285	495.677535995188	458.911522000455	438.931078624971	546.36554353971	248.063077597094	289.046529444002	295.547958481691	329.952410362183	278.070748557008	287.192111498711	292.851762231456	248.376603161379	255.862835745882	340.9133725663	285.95040763802	325.765538972542	272.434921910082	271.984730296613	238.652769699899	282.323746121982
ENSG00000078900-TP73	0	0.815082843649277	0	0	0	0	0.982223295539918	1.07031514222752	0	0	0	0.981726788287518	0.830691405742822	0	2.09196443109347	1.05934919516609	47.4538111037795	35.0666574444389	45.6796140688942	5.09817233831075	17.8328774526385	42.1666126812099	14.0011812284581	64.0981746760592	3.84547059243889	52.1427832533376	31.0974428661407	54.4011070859529	83.2030149706208	33.8145332000336	19.6389744351218	72.9087463372594	2.72596788568235	0	0	0	0.930002503535145	0	1.85349216602187	0	0	0.821478006183855	0	0	0	0	1.91688971646505	0.953796439601291
ENSG00000227589-AL136528.1	0	0	0	0	0	0	0	0	0	0	1.0726682955381	0	0	0	0	0	0	1.06262598316481	0	0	0	0	0	0	0	0	0	0	0.885138457134264	0	0	0	0	0	0	0	0	0	0	0	0	0	0	0	0	0	0	0
ENSG00000235131-AL136528.2	0	0	0	0	0	0	0	0	0	0	0	0	0	0	0	0	0	0	0	0	0	0	0	0	0	0	0	0	0	0	0	0	0	0	0	0	0	0	0	0	0	0	0	0	0	0	0	0
ENSG00000227372-TP73-AS1	607.945731627006	549.365836619613	573.925031199556	793.441335951346	628.469051923635	614.441403595142	618.800676190148	1124.90121448113	728.530532037643	768.50324124636	648.964318800551	684.2635714364	651.262062102373	665.160591732201	635.957187052414	844.301308547371	353.840374099921	343.228192562235	437.928474008311	319.910314228999	261.548869305365	424.357612727921	458.807938717166	547.433059395533	635.464015400526	485.875934860646	635.141711872085	662.22886125785	541.704735766169	175.110975500174	558.728822679214	355.542651891574	524.294490012905	567.83656913354	642.36444037347	765.720462531481	687.271850112472	783.514049155878	486.541693580742	675.925641427723	568.087065379843	664.575707002739	1121.72826575195	742.992065227597	782.973535733448	680.954470742615	590.402032671236	558.924713606356
ENSG00000276189-RF02197	0	0	0	0	0	0	0	0	0	0	0	0	0	0	0	0	0	0	0	0	0	0	0	0	0	0	0	0	0	0	0	0	0	0	0	0	0	0	0	0	0	0	0	0	0	0	0	0
ENSG00000162592-CCDC27	0	0	0	0	0	0	0	0	0	0	0	0	0	0	0	0	0	0	0	0	0	0	0	0	0	0	0	0	0	0	0	0	0	0	0	0	0	0	0	0	0	0	1.00333476364218	0	0	0	0	0
ENSG00000235169-SMIM1	0	0.815082843649277	0	2.32680743680747	1.07984373182755	0	1.96444659107984	1.07031514222752	0	0.966670743706113	0	0.981726788287518	0	0.959827693697259	1.04598221554673	2.11869839033217	15.474068838189	6.37575589898888	18.8676666806302	14.0199739303546	11.8885849684257	20.6347253546346	8.61611152520499	19.0562140928825	6.72957353676806	2.37012651151535	1.88469350703883	8.36940109014661	3.54055382853706	8.45363330000839	9.81948721756088	3.60043191788935	0	2.79722447849034	3.01579549471113	0.961960380064674	0	4.81865958890454	0	2.84400690642801	2.68387589943233	0.821478006183855	2.00666952728435	0	2.21491806430961	0	2.87533457469758	0
ENSG00000130764-LRRC47	1080.70137468466	951.201678538706	1066.32662046736	986.566353206366	1023.69185777252	1121.63485310822	1010.70777111058	1064.96356651639	1102.47557435627	1041.10439097148	1086.6129833801	1054.37457062079	1167.12142506867	994.381490670361	1289.69607176912	1045.57765562893	879.958714598345	825.66038891906	868.905702397443	744.333161393369	722.231536831861	801.165640942988	850.841013113993	907.768744060947	942.140295147528	888.797441818254	958.366648329245	1011.65135677147	930.280518448111	745.127392300739	952.490260103405	907.308843308117	969.535911341022	1034.04064888193	1059.54948380851	966.770181964998	952.322563619989	905.908002714054	1058.34402679849	929.042256099815	951.881318998667	1150.89068666358	1003.33476364218	919.74813053762	1000.03550603579	796.101290868188	1095.50247295978	971.918571953716
ENSG00000266075-RN7SL574P	0	0	0	0	0	0	0	0	0	1.93334148741223	0	0	0	0	0	0	0	1.06262598316481	0	0	1.48607312105321	0	0	2.59857464902943	0	0	2.82704026055824	0	0	0	0	0	0	0	0	0	0	0	0	0	0	0	0	0	1.10745903215481	0	0.958444858232525	0
ENSG00000272153-AL365330.1	0	0	0	0	1.07984373182755	0	0	0	0	0	0	0	2.49207421722847	0	0	1.05934919516609	2.06320917842519	3.18787794949444	0	0	0	2.69148591582191	0	4.33095774838238	4.80683824054861	0	0	2.09235027253665	0	2.4153238000024	0	3.60043191788935	0	0	0	1.92392076012935	0	0	0	1.89600460428534	1.78925059962155	0.821478006183855	0	0	0	0	0	0
ENSG00000116198-CEP104	1109.37806013877	1134.59531835979	992.955522728777	1155.25989237491	1025.85154523617	932.83376727626	1398.68597284884	970.775834000365	974.091172906275	994.704195273591	973.982812348595	1051.42939025593	1011.78213219476	1073.08736155354	1012.51078464924	983.076053114129	654.037309560786	739.587684282711	639.514596964518	560.798957214182	589.971029058125	529.325563444975	525.582803037505	695.55181439021	896.956015686371	897.092884608558	803.821780752061	754.292273249463	735.550057878573	565.185769200561	899.465029128577	746.189514982569	948.636824217457	918.422037104329	956.007171823427	835.943570276202	1002.54269881089	961.804453945346	1074.09871020968	1148.03078789477	924.147934704533	829.692786245693	1105.67490953368	913.582221282619	1121.85599957282	809.998320883344	1044.70489547345	972.872368393317
ENSG00000169598-DFFB	133.551420829113	102.700438299809	130.437507090808	107.033142093143	89.6270297416867	105.013621705351	109.026785804931	112.38308993389	141.630411123402	137.267245606268	109.412166144886	135.478296783678	134.572007730337	141.094670973497	102.50625712358	147.249538128086	96.9708313859841	142.391881744085	147.962228179679	198.828721194119	127.802288410576	162.386316921255	184.169383851257	139.456839497913	234.573706138772	151.688096736982	254.433623450242	209.235027253665	221.284614283566	131.635147100131	206.209231568779	232.227858703863	113.581995236764	124.010285213072	146.768714075942	126.016809788472	132.060355501991	121.430221640394	120.476990791422	107.124260142122	116.301288975401	152.794909150197	142.473536437189	143.871215950019	188.268035466317	116.139465126656	107.345824122043	125.90113002737
ENSG00000198912-C1orf174	399.834928617222	461.336889505491	538.869951168901	504.91721378722	385.504212262436	515.013612831564	340.831483552351	477.360553433476	433.042623938459	407.93505384398	490.209411060912	391.70898852672	421.160542711611	317.702966613793	509.393338971259	470.351042653743	596.267452564881	592.945298605966	507.440930200107	771.098566169501	716.287244347648	644.162295853376	648.362392271676	492.862991765915	663.343677195708	521.427832533376	662.469767724148	620.381855807117	701.914796507471	560.355121600556	705.039182220871	732.687895290484	349.832545329235	400.003100424119	463.42724102061	383.822191645805	324.570873733766	363.326933003402	360.504226291255	343.176833375646	456.258902903496	547.925830124631	385.280549238596	414.143571627554	450.735826087006	427.82999546657	366.125935844825	491.205166394665
ENSG00000236423-LINC01134	9.01267257128984	6.52066274919422	2.44570325795265	3.4902111552112	4.3193749273102	10.0544956951932	1.96444659107984	12.8437817067303	9.17031438928501	3.86668297482445	10.726682955381	4.90863394143759	6.64553124594258	5.75896616218356	4.18392886218694	3.17804758549826	37.1377652116535	44.6302912929222	68.5194211033412	35.6872063681752	31.2075355421175	76.258767614954	61.3897946170856	114.337284557295	62.4888971271319	131.542021389102	46.1749909224513	78.4631352201244	72.5813534850096	48.3064760000479	63.8266669141457	47.7057229120339	6.36059173325881	7.45926527597425	9.04738648413338	7.6956830405174	0	9.63731917780908	15.7546834111859	7.58401841714135	8.94625299810777	0.821478006183855	24.0800343274122	8.22121234000107	4.42983612861923	8.93380500974276	4.79222429116263	2.86138931880387
ENSG00000233304-LINC01346	0	0	0	0	0	0	0	0	0	0	0	0	0	0	0	0	0	0	0	0	0	0	0	0	0	1.18506325575767	0	0	0	0	0	0	0	0	0	0	0	0	0	0	0	0	0	0	0	0.992645001082529	0	0
ENSG00000226374-LINC01345	0	0	0	0	0	0	0	0	0	0	0	0	0	0	0	0	0	0	0	0	0	0	0	0	0	0	0	0	0	0	0	0	0	0	0	0	0	0	0	0	0	0	0	0	0	0	0	0
ENSG00000284668-AL805961.1	0	0	0	0	0	0	0	0	0	0	0	0	0	0	0	0	0	0	0	0	0	0	0	0	0	0	0	0	0	0	0	0	0	0	3.01579549471113	0	0	0	0	0	0	0	0	0	0	0	0	0
ENSG00000284703-AL805961.2	0	0	0	0	0	0	0	0	0	0	0	0	0	0	0	0	0	0	0	0	0	0	0	0	0	1.18506325575767	0.942346753519415	0	0	0	0	0	0	0	0	0	0	0	0	0	0	0	0	0	0	0	0	0
ENSG00000229280-EEF1DP6	0	0	0	0	0	0	0	0	0	0	0	0	0	0	0	0	0	0	0	0	0	0	0	0	0	0	0	0	0	0	0	0	0	0	0	0	0	0	0	0	0	0	0	0	0	0	0	0
ENSG00000235054-LINC01777	0	0	0	0	0	0	0	0	0	0	0	0	0	0	0	0	0	0	0	0	0	0	0	0	0	0	0	0	0	0	0	0	0	0	0	0	0	0	0	0	0	0	0	0	0	0	0	0
ENSG00000284694-AL355602.1	0	0	0	0	0	0	0	0	0	0	0	0	0	0	0	0	0	0	0	0	0	0	0	0	0	0	0	0	0	0	0	0	0	0	0	0	0	0	0	0	0	0	0	0	0	0	0	0
ENSG00000227169-Z98747.1	0	0	0	0	0	0	0	0	0	0	0	0	0	0	0	0	0	0	0	0	0	0	0	0	0	0	0	0	0	0	0	0	0	0	0	0	0	0	0	0	0	0	0	0	0	0	0	0
ENSG00000232596-LINC01646	0	0	0	0	0	0	0	0	0	0	0	0	0	0	0	0	0	0	0	0	0	0	0	0	0	0	0.942346753519415	0	0	0	0	0	0	0	0	0	0	0	0	0	0	0	0	0	0	0	0	0
ENSG00000196581-AJAP1	128.63541760841	370.862693860421	181.797275507814	77.9480491330501	136.060310210271	194.386916773736	78.5778636431934	43.8829208313285	272.052660215455	480.435359621938	405.468615713402	312.189118675431	225.117370956305	117.098978631066	373.415650950184	386.662456235622	1.0316045892126	0	0	0	1.48607312105321	0	0	2.59857464902943	0	0	0	0	0	0	0	0	12.7211834665176	19.5805713494324	17.0895078033631	1.92392076012935	0	0	0	0	39.3635131916742	8.21478006183855	1.00333476364218	2.05530308500027	22.1491806430961	20.8455450227331	26.8364560305107	43.8746362216594
ENSG00000284739-BX005132.2	0	0	0	0	0	0	0	0	0	0	0	0	0	0	0	0	0	0	0	0	0	0	0	0	0	0	0	0	0	0	0	0	0	0	0	0	0	0	0	0	0	0	0	0	0	0	0	0
ENSG00000284674-BX005132.1	0	0	0	0	0	0	0	0	0	0	0	0	0	0	0	0	0	0	0	0	0	0	0	0	0	0	0	0	0	0	0	0	0	0	0	0	0	0	0	0	0	0	0	0	0	0	0	0
ENSG00000231510-AL691497.1	0	0	0	0	0	0	0	0	0	0	0	0	0	0	0	0	0	0	0	0	0	0	0	0	0	0	0	0	0	0	0	0	0	0	0	0	0	0	0	0	0	0	0	0	0	0	0	0
ENSG00000284616-AL139823.1	0	0	0	0	0	0	0	0	0	0	0	0	0	0	0	0	0	0	0	0	0	0	0	0	0	0	0	0	0	0	0	0	0	0	0	0	0	0	0	0	0	0	0	0	0	0	0	0
ENSG00000284692-Z98259.3	0	0	0	0	0	0	0	0	0	0	0	0	0	0	0	0	0	0	0	0	0	0	0	0	0	0	0	0	0	0	0	0	0	0	0	0.961960380064674	0	1.92746383556182	0	0	0	0	0	0	0	0	0	0
ENSG00000284666-Z98259.2	0	0	0	0	0	0	0	0	0	0	0	0	0	0	0	0	0	0	0	0	0	0	0	0	0	0	0	0	0	0	0	0	0	0	0	0	0	0	0	0	0	0	0	0	0	0	0	0
ENSG00000260972-Z98259.1	0	0	0	0	0	0	0	0	0	0	0	0	0	0	0	0	0	0	0	0	0	0	0	0	0	0	0	0	0	0	0	0	0	0	0	0	0	0	0	0	0	0	0	0	0	0	0	0
ENSG00000283356-Z97988.1	0	0	0	0	0	0	0	0	0	0	0	0	0	0	0	0	0	0	0	0	0	0	0	0	0	0	0	0	0	0	0	0	0	0	0	0	0	0	0	0	0	0	0	0	0	0	0	0
ENSG00000236948-AL365255.1	0	3.26033137459711	0	0	0	0	0	0	0	0	0	0	0	0	0	0	0	0	0	0	0	1.79432394388127	0	0	0	0	0	1.04617513626833	0	0	2.94584616526826	1.80021595894468	0	0	0	0	0	0	0	0	0	0	0	0	0	0	0	0
ENSG00000264341-MIR4417	0	0	0	0	0	0	0	0	0	0	0	0	0	0	0	0	0	0	0	0	0	0	0	0	0	0	0	0	0	0	0	0	0	0	0	0	0	0	0	0	0	0	0	0	0	0	0	0
ENSG00000264101-MIR4689	0	0	0	0	0	0	0	0	0	0	0	0	0	0	0	0	0	0	0	0	0	0	0	0	0	0	0	1.04617513626833	0.885138457134264	0	0.981948721756088	0	1.81731192378823	0	0	0	0	0	0	0	0	0	0	0	0	0	0	0
ENSG00000131697-NPHP4	427.692280201209	396.130262013549	452.455102721241	301.321563066567	478.370773199605	284.877378030475	256.360280135919	419.56353575319	350.509794434894	425.33512723069	489.136742765374	374.037906337544	354.705230252185	368.573834379748	407.933064063226	377.128313479127	273.375216141338	246.529228094237	270.105544059548	327.557572736466	258.576723063259	258.382647918903	337.105363423645	244.266017008766	451.84279461157	267.824295801234	245.952502668567	310.714015471693	349.629690568034	338.145332000335	317.169437127216	261.931422026451	378.909536109846	287.181713125009	376.974436838891	409.795121907551	271.560731032262	262.135081636407	257.635411077041	345.072837979931	359.639370523932	401.702745023905	363.207184438468	284.659477272537	429.694104476065	275.955310300943	351.749262971337	394.871725994934
ENSG00000069424-KCNAB2	169.602111114273	188.284136882983	191.580088539624	195.451824691827	217.048590097338	161.989097311446	310.382561390614	265.438155272426	174.235973396415	142.100599324799	254.22238604253	225.797161306129	148.693761627965	255.314166523471	172.587065565211	212.929188228383	9901.34084726251	12342.4007944593	10730.7371658363	13209.3645285632	17391.5137356857	10876.2945858363	12099.1746092691	11338.4473852651	10287.5952024221	9975.86248696809	6894.20884874804	9051.50727899355	7297.966579072	9873.8436944098	8582.23182814821	6897.52744669653	145.384953903059	134.266774967536	117.616024293734	207.78344209397	197.160530749451	186.000260131715	177.008501855089	204.768497262816	140.456172070292	71.4685865379954	195.650278910225	188.060232277524	89.7041816045393	163.786425178617	186.896747355342	118.27075851056
ENSG00000116254-CHD5	4.91600322070355	6.52066274919422	4.89140651590531	10.4706334656336	5.39921865913775	10.0544956951932	4.91111647769959	34.2500845512808	6.11354292619001	2.90001223111834	2.1453365910762	5.89036072972511	2.49207421722847	5.75896616218356	2.09196443109347	2.11869839033217	11.3476504813386	1.06262598316481	2.97910526536266	6.37271542288844	4.45821936315964	6.28013380358445	7.53909758455437	10.3942985961177	0.961367648109722	4.74025302303069	7.53877402815532	4.1847005450733	13.277076857014	3.62298570000359	1.96389744351218	1.80021595894468	2.72596788568235	6.52685711647747	1.00526516490371	3.8478415202587	4.65001251767573	2.89119575334272	12.9744451621531	5.68801381285601	3.57850119924311	8.21478006183855	8.02667810913742	2.05530308500027	6.64475419292884	6.9485150075777	3.8337794329301	7.63037151681033
ENSG00000285629-AL031847.2	0	0	0	0	0	0	0	0	0	0	0	0	0	0	0	0	0	0	0	0	0	0	0	0	0	0	0.942346753519415	2.09235027253665	0	0	0	0	0	0	0	0	0	0	0	0	0	0	0	0	0	0	0	0
ENSG00000116251-RPL22	1222.44613421495	1372.59950870538	1486.98758083521	2247.69598395601	1516.10059948588	1609.83647741927	1492.97940922068	1882.68433517822	1638.42950421892	1620.14016645145	1635.8191506956	1612.97711315639	1550.07016311611	1948.45021820544	1540.73180350034	1980.98299496058	1352.43361645771	1632.19351014115	1377.339667686	2717.32585631963	1891.77108310074	1589.77101427881	1770.61091842963	1147.70380332133	1456.47198688623	1318.97540365829	1297.61147959623	1278.42601651989	1306.46436273017	1518.03100830151	1278.49723572643	1335.76024153695	1797.32149262656	1937.54415543431	1952.224950243	2558.81461097203	1950.2152499132	2477.75476061471	2245.5057591355	2410.76985434881	1342.83257501598	1651.17079242955	2512.35024816001	2651.34097965034	1686.66010597177	1912.82691708603	1668.65249818283	1496.50661373443
ENSG00000226944-AL031847.1	8.19333870117258	0	10.5980474511282	1.16340371840373	8.63874985462041	2.23433237670961	3.92889318215967	10.7031514222752	6.11354292619001	2.90001223111834	1.0726682955381	4.90863394143759	4.15345702871411	4.7991384684863	2.09196443109347	5.29674597583043	5.15802294606298	1.06262598316481	7.94428070763376	5.09817233831075	2.97214624210642	4.48580985970318	0	11.2604901457942	1.92273529621944	8.29544279030371	1.88469350703883	7.32322595387828	7.96624611420837	12.076619000012	1.96389744351218	1.80021595894468	0.908655961894116	3.72963263798712	6.03159098942225	1.92392076012935	1.86000500707029	1.92746383556182	2.78023824903281	1.89600460428534	9.84087829791855	4.10739003091927	2.00666952728435	4.11060617000053	3.32237709646442	5.95587000649518	1.91688971646505	3.81518575840516
ENSG00000158286-RNF207	126.996749868175	146.71491185687	115.763287543092	207.085861875865	116.623123037375	175.395091571704	99.2045528495317	260.086579561288	195.63337363808	163.367355686333	113.702839327039	153.149378972853	132.079933513109	302.345723514637	94.1383993992061	168.436522031408	337.334700672519	223.151456464611	244.286631759738	105.787076019948	69.845436689501	554.446098659313	165.860146860196	378.52570720862	142.282411920239	142.207590690921	199.777511746116	284.559637064985	332.812059882483	221.002127700219	144.346462098145	177.321271956051	79.9617246466822	155.712162635962	85.4475390168153	90.4242757260794	109.740295417147	64.5700384913208	146.425881115728	185.808451219963	167.294931064615	111.721008841004	142.473536437189	187.032580735024	99.6713128939326	102.2424351115	151.434287600739	99.1948297185343
ENSG00000116237-ICMT	5053.65131088325	4468.28414888534	4625.64009520778	3090.00027608032	4195.19289815004	4379.29145835083	4746.10296404888	5675.88119923256	4151.09564688302	4033.91701348561	4904.23944720019	3987.7742140239	5101.27592266667	3029.21620130855	5264.42849084671	4260.702462958	1734.12731446638	1965.85806885491	2183.68415951083	1706.61319024952	1771.39916029543	1727.03679598572	1785.68911359873	1889.16376984439	2085.20642874999	1880.69538688743	1689.62772906031	1881.02289501045	1773.81746809706	1583.24475090157	1754.74236577813	1410.46920383315	4087.13451659973	3560.86676111821	3442.0279246303	3718.93882933003	3612.1297237305	3147.54844347245	4811.66566299279	4378.82263359699	4151.95601642182	4846.72023648474	3780.56538940372	3430.30084886545	2872.74872940957	2816.13386807114	4313.00186204636	4066.0342220203
ENSG00000225077-LINC00337	7.37400483105533	2.44524853094783	4.07617209658775	6.9804223104224	5.39921865913775	0	0	1.07031514222752	4.07569528412667	0.966670743706113	4.2906731821524	0.981726788287518	4.98414843445693	1.91965538739452	3.1379466466402	5.29674597583043	4.12641835685039	2.12525196632963	4.9651754422711	0	8.91643872631927	6.28013380358445	3.23104182195187	5.19714929805886	3.84547059243889	3.55518976727302	14.1352013027912	5.23087568134163	11.5067999427454	8.45363330000839	4.90974360878044	9.90118777419572	0	3.72963263798712	3.01579549471113	1.92392076012935	0.930002503535145	2.89119575334272	1.85349216602187	1.89600460428534	0.894625299810777	1.64295601236771	4.01333905456871	0	4.42983612861923	0	3.8337794329301	1.90759287920258
ENSG00000173673-HES3	0	0	0	0	0	0	0	0	0	0	0	0	0	0	0	0	0	0	0	0	0	0	0	0	0	0	0	0	0	0	0	0	0	0	0	0	0	0	0	0	0	0	0	0	0	0	0	0
ENSG00000158292-GPR153	195.001461087908	347.225291394592	167.938290379415	385.086630791636	223.527652488303	150.817435427898	230.822474451881	291.125718685887	245.560640868632	151.76730676186	249.931712860377	253.28551137818	272.466781083646	406.966942127638	161.081261194197	229.878775351041	303.291749228503	1099.81789257558	236.342351052105	231.966841393139	682.107562563424	166.872126780958	442.652729607406	118.668242305677	175.930279604079	145.762780458194	96.1193688589803	107.756039035638	84.0881534277551	293.461841700291	140.418667211121	157.518896407659	181.731192378823	284.384488646518	240.258374411986	450.197457870268	271.560731032262	322.850192456604	99.1618308821703	298.620725174941	305.067227235475	128.972046970865	477.587347493676	417.226526255054	244.748446106212	339.484590370225	232.902100550504	144.023262379795
ENSG00000097021-ACOT7	1033.18001021786	868.878311330129	948.932864085629	588.682281512289	799.084361552388	1023.324228533	1025.44112054367	1307.92510380204	999.564268432066	843.903559255437	1133.81038838377	1020.99585981902	1057.47015951061	803.375779624606	1078.40766422868	680.102183296628	1564.94416183551	1198.64210900991	1762.63728200624	551.877155622139	906.504603842459	2013.23146503479	1224.56485051976	1688.20733031945	527.790838812238	1226.54046970919	589.909067703154	759.523148930805	954.179256790736	1537.35359870153	686.382156507506	1089.13065516153	1262.12313107093	811.195098762199	841.406943024405	704.154998207342	875.132355826572	688.104589295568	973.083387161484	611.461484882021	1089.65361516953	1664.31444052849	385.280549238596	628.922744010082	596.920418331441	759.373425828135	1384.952820146	1482.19966714041
ENSG00000271746-AL031848.2	0.819333870117258	2.44524853094783	0	3.4902111552112	0	3.35149856506441	4.91111647769959	0	3.056771463095	2.90001223111834	4.2906731821524	4.90863394143759	0.830691405742822	3.83931077478904	3.1379466466402	1.05934919516609	10.316045892126	14.8767637643074	6.95124561917954	19.1181462686653	29.7214624210642	9.86878169134699	18.3092369910606	7.79572394708828	6.72957353676806	1.18506325575767	4.71173376759707	7.32322595387828	6.19596919993985	18.114928500018	2.94584616526826	5.40064787683403	0	1.86481631899356	5.02632582451855	1.92392076012935	0.930002503535145	0.963731917780908	5.56047649806562	0	4.47312649905389	0.821478006183855	2.00666952728435	5.13825771250067	3.32237709646442	1.98529000216506	0.958444858232525	4.76898219800646
ENSG00000069812-HES2	1.63866774023452	0	0	1.16340371840373	0	0	0	2.14063028445505	0	0.966670743706113	0	0.981726788287518	1.66138281148564	1.91965538739452	0	0	246.553496821811	594.007924589131	509.427000377015	68.8253265671951	375.976499626463	130.985647903333	282.177652450463	317.892298731267	10.5750441292069	48.5875934860646	0.942346753519415	0	4.42569228567132	78.4980235000779	10.801435939317	3.60043191788935	0	1.86481631899356	0	3.8478415202587	0.930002503535145	1.92746383556182	0.926746083010937	0.948002302142669	0.894625299810777	0.821478006183855	0	0	1.10745903215481	0.992645001082529	0	0
ENSG00000187017-ESPN	1.63866774023452	0	0	0	0	0	0	0	0	2.90001223111834	0	0	0.830691405742822	0.959827693697259	0	0	9.28444130291337	6.37575589898888	22.8398070344471	2.54908616915537	23.7771699368514	11.6631056352283	22.6172927536631	23.3871718412649	7.69094118487778	5.92531627878836	4.71173376759707	7.32322595387828	2.65541537140279	10.8689571000108	2.94584616526826	5.40064787683403	0	0	0	2.88588114019402	0	0	0	0	0	0	0	0	0	0	0	0
ENSG00000265392-MIR4252	0	0	0	0	0	0	0	0	0	0	0	0	0	0	0	0	0	0	0	0	0	0	0	0	0	0	0	0	0	0	0	0	0	0	0	0	0	0	0	0	0	0	0	0	0	0	0	0
ENSG00000231868-AL031848.1	0	0	0	0	0	0	0	0	0	0	0	0	0	0	0	0	0	2.12525196632963	0	0	0	0	2.15402788130125	0	0	0	0	0	0	0	0	0.900107979472339	0	0	0	0	0	0	0	0	0	0	0	0	0	0	0	0
ENSG00000215788-TNFRSF25	49.9793660771528	27.7128166840754	26.9027358374792	45.3727450177456	8.63874985462041	27.9291547088701	14.7333494330988	148.773804769626	67.2489721880901	16.4334026430039	74.0141123921289	74.6112359098514	45.6880273158552	48.9512123785602	91.0004527525658	75.2137928567922	527.149945087637	656.702857595855	611.7096144878	291.87036636829	355.171475931718	938.431422649905	966.08150476361	689.488473542475	404.735779854193	349.593660448513	909.364617146235	987.5893286373	622.252335365387	580.885373900576	442.858873511996	1158.4389695809	22.7163990473529	89.511183311691	91.4791300062375	94.2721172463381	60.4501627297844	49.1503278068263	172.374771440034	83.4242025885548	271.071465842665	24.6443401855156	202.67362225572	223.000384722529	27.6864758038702	53.6028300584566	107.345824122043	118.27075851056
ENSG00000171680-PLEKHG5	249.896830385764	215.996953567058	228.265637408914	240.824569709573	92.8665609371694	116.1852835889	83.488980120893	595.095219078504	366.812575571401	61.8669275971913	385.087918098178	367.165818819532	206.01146862422	196.764677207938	394.335295261119	316.74540935466	14.4424642489764	9.56363384848333	5.95821053072532	12.7454308457769	19.3189505736918	14.3545915510502	30.1563903382175	9.52810704644124	11.5364117773167	17.7759488363651	41.4632571548542	47.0778811320747	23.0135998854909	21.7379142000216	14.7292308263413	33.3039952404765	57.2453255993293	347.788243492299	233.221518257661	311.675163140955	210.180565798943	106.974242873681	768.272502816067	256.908623880663	890.152173311723	73.9330205565469	691.29765214946	761.489792992599	80.8445093473009	298.786145325841	358.458376978964	389.148947357327
ENSG00000162408-NOL9	1309.29552444738	1300.87221846425	1413.61648309663	1102.90672504674	1175.9498239602	1297.02994467993	1375.11261375588	1089.58081478762	1230.85997580626	1328.2056018522	1378.37875976646	1180.0355995216	1319.1379523196	1350.47756503204	1388.01840003052	1307.23690683495	693.238283950865	752.339196080688	692.145456652592	664.036947064975	639.011442052881	788.605373335819	768.987953624546	760.516180615946	877.728662724177	792.807318101883	1180.76048215983	879.833289601662	890.449287877069	694.405592500689	1059.52267077482	1049.52590406475	817.790365704704	759.912649989877	789.133154449412	811.894560774585	898.38241841495	670.757414775512	931.379813425992	586.813425026312	1208.63878004436	1006.31055757522	913.034634914381	777.932217672601	1203.80796795228	944.998041030568	973.779975964246	1259.0113002737
ENSG00000253022-RNU6-731P	0	0	0	0	0	0	0	0	0	0	0	0	0	0	0	0	0	1.06262598316481	0	0	0	0	0	0	0	0	0	0	0	0	0	0	0	0	0	0	0	0	0	0	0	0	0	0	0	0	0	0
ENSG00000229519-AL591866.1	0	0	0	0	0	0	0	0	0	0	0	0	0	0	0	0	0	0	0	0	0	0	0	0	0	0	0	0	0	0	0	0	0	0	0	0	0	0	0	0	0	0	0	0	0	0	0	0
ENSG00000173662-TAS1R1	3.27733548046903	0.815082843649277	0	0	1.07984373182755	0	0	1.07031514222752	1.01892382103167	0	0	0.981726788287518	0	0.959827693697259	0	2.11869839033217	0	1.06262598316481	0.993035088454221	2.54908616915537	0	0	0	0	0	0	0	0	0	0	0	0	6.36059173325881	5.59444895698069	1.00526516490371	1.92392076012935	5.58001502121087	3.85492767112363	3.70698433204375	13.2720322299974	19.6817565958371	7.39330205565469	1.00333476364218	5.13825771250067	5.53729516077403	12.9043850140729	5.75066914939515	6.67657507720904
ENSG00000204859-ZBTB48	150.757432101576	115.741763798197	154.079305251017	181.490980070982	208.409840242717	158.637598746382	194.480212516904	277.211621836929	164.046735186099	176.900746098219	124.42952228242	170.820461162028	176.937269423221	212.121920307094	172.587065565211	217.166585009048	541.592409336613	673.704873326492	509.427000377015	1015.81083840842	1004.58542983197	793.988345167463	833.608790063583	499.792524163327	888.303706853383	626.898462295809	915.018697667352	836.940109014661	656.772735193624	780.149587400774	637.284720419701	667.880120768475	175.370600645564	210.724244046273	234.226783422564	303.017519720372	265.050713507516	267.917473143092	196.470169598319	234.156568629239	203.079943057046	210.298369583067	297.990424801727	229.16629397753	276.864758038702	218.381900238156	186.896747355342	223.188366866702
ENSG00000162413-KLHL21	2185.98276547285	1762.20910796974	1605.19657163626	1426.33295876298	1597.08887937295	1876.83919643607	1437.97490467044	2126.71618760609	1601.74824666178	1104.90466005609	2178.58930823788	1493.20644498532	1843.30422934332	1376.39291276187	2477.93186863021	1754.28226719504	1056.3630993537	1492.98950634656	1341.59040450165	980.123632040241	1276.53681098471	1019.17600012456	1176.09922319048	1689.9397134188	896.956015686371	1305.93970784496	699.221291111406	1108.94564444443	682.441750450517	1579.62176520157	842.512003266724	624.674937753803	1215.78167701433	1553.39199372164	1144.99702282532	1624.75108192924	1197.84322455327	1003.24492640993	2457.73061214501	2142.48520284243	2014.69617517387	1255.21839344893	3262.84465136436	2436.56180726782	976.778866360539	1660.69508681107	1835.42190351529	1839.87333199089
ENSG00000116273-PHF13	730.845812144595	797.966103932642	751.646134610782	834.160466095477	778.567330647664	661.362383506043	558.885055162213	1011.44780940501	657.205864565426	633.169337127504	667.199679824698	849.193671868703	815.738960439451	631.566622452797	794.946483815518	819.936277058551	241.395473875748	261.405991858544	369.40905290497	274.026763184203	224.397041279035	309.520880319519	239.097094824439	326.554214228031	264.376103230174	476.395428814584	433.479506618931	645.490059077557	606.319843136971	312.78443210031	296.548513970339	462.655501448782	811.429773971445	929.610935018291	923.838686546509	814.780441914779	808.172175572041	647.62784874877	791.44115489134	838.034035094119	838.263905922698	966.879613278397	955.174694987352	926.941691335121	635.681484456859	939.042171024073	865.47570698397	922.321157094448
ENSG00000041988-THAP3	191.724125607438	156.495905980661	159.78594618624	186.144594944597	171.695153360581	148.583103051189	189.569096039204	164.828531903039	160.989963723004	154.667318992978	152.31889796641	188.491543351203	177.767960828964	163.170707928534	182.000905505132	180.089363178235	89.7495992614959	129.640369946107	107.247789553056	191.181462686653	144.149092742162	138.162943678858	122.779589234171	103.942985961177	183.621220788957	95.9901237163715	210.143326034829	136.002767714882	161.98033765557	105.066585300104	157.111795480974	149.417924592408	162.649417179047	158.509387114453	225.179396938431	191.43011563287	228.780615869646	210.093558076238	182.568978353155	152.62837064497	174.451933463102	195.511765471757	229.763660874059	193.198489990025	192.697871594936	155.845265169957	232.902100550504	206.97382739348
ENSG00000007923-DNAJC11	1735.34913690835	1696.18739763415	1485.35711199658	1486.82995211997	1506.38200589943	1639.99996450485	1519.49943820025	1436.36292086934	1600.72932284075	1489.63961605112	1667.99919956175	1626.72128819242	1554.22362014482	1457.01843903244	1486.34072829191	1479.91082564702	1625.80883259905	1617.31674637685	1596.80042223439	1590.62976955295	1743.16377099542	1592.46250019463	1533.66785148649	1523.63093588092	1568.95200171507	1597.46526876134	1501.15837835643	1519.04629786161	1569.35048449905	1627.92824120162	1528.89415977423	1522.08259328772	1270.30103472797	1280.19640298908	1345.04479064116	969.656063105192	1350.36363513303	1191.1726503772	1309.49221529445	1177.41885926119	1324.04544371995	1847.50403590749	1136.77828720659	1049.23222489264	1466.27575857296	1057.16692615289	1597.72757867362	1601.42422209057
ENSG00000228750-LINC01672	0	0	0	0	0	0	0	0	0	0	0	0	0	0	0	0	0	0	0	0	0	0	0	0	0	0	0	0	0	0	0	0	0	0	0	0	0	0	0	0	0	0	0	0	0	0	0	0
ENSG00000284744-AL591163.1	0	0	0	0	0	0	0	0	0	0	0	0	0	0.959827693697259	0	0	0	0	0	0	0	0	0	0	0	0	0	0	0	0	0	0	0	0	0	0	0	0	0	0	0	0	0	0	0	0	0	0
ENSG00000237436-CAMTA1-DT	0	1.63016568729855	6.52187535454041	0	2.1596874636551	2.23433237670961	1.96444659107984	1.07031514222752	1.01892382103167	2.90001223111834	4.2906731821524	0.981726788287518	4.98414843445693	2.87948308109178	1.04598221554673	8.47479356132869	3.09481376763779	9.56363384848333	1.98607017690844	3.82362925373306	2.97214624210642	9.86878169134699	14.0011812284581	5.19714929805886	2.88410294432917	3.55518976727302	6.5964272746359	3.13852540880498	0	3.62298570000359	0.981948721756088	1.80021595894468	0.908655961894116	0.932408159496781	5.02632582451855	1.92392076012935	0	0.963731917780908	1.85349216602187	3.79200920857067	2.68387589943233	5.75034604328698	0	2.05530308500027	0	0.992645001082529	0.958444858232525	1.90759287920258
ENSG00000171735-CAMTA1	521.915675264694	534.694345433926	504.630105557564	481.649139419146	577.71639652774	564.168925119175	450.840492652822	530.876310544852	575.691958882893	515.235506395358	595.330904023646	615.542696256274	476.81686689638	477.034363767538	472.783961427124	460.816899897248	547.782036871889	513.248349868605	441.900614362128	749.43133373168	798.021266005575	685.431746562646	678.518782609893	450.419605831768	517.215794683031	620.97314601702	544.676423534222	505.302590817601	554.096674166049	690.782606800685	388.851693815411	630.075585630637	557.914760602987	479.257793981345	518.716825090314	503.105278773825	459.421236746362	426.933239576942	421.669467769977	442.717075100626	407.949136713714	390.202052937331	398.323901165944	438.807208647557	399.792710607885	465.550505507706	493.599101989751	482.620998438253
ENSG00000227950-AL590128.1	0	0	0	0	0	0	0	0	0	0	0	0	0	0	0	0	0	0	0	0	0	0	0	0	0	0	0	0	0	0	0	0	0	0	0	0	0	0	0	0	0	0	0	0	0	0	0	0
ENSG00000237365-AL512330.1	0	0	0	0	0	0	0	0	0	0	0	0	0	0	0	0	0	0	0	0	0	0	0	0	0	0	0	0	0	0	0	0	0	0	0	0	0	0	0	0	0	0	0	0	0	0	0	0
ENSG00000207056-RNU1-8P	0	0	0	0	0	0	0	0	0	0	0	0	0	0	0	0	0	0	0	0	0	0	0	0	0	0	0	0	0	0	0	0	0	0	0	0	0	0	0	0	0	0	0	0	0	0	0	0
ENSG00000237402-CAMTA1-IT1	0	0.815082843649277	0	0	0	0	0	0	0	0	0	0.981726788287518	0	0	0	0	0	0	0	0	0	0	0	0	0	0	0	0	0	0	0	0	0.908655961894116	0.932408159496781	0	0	0	0	0	0	0	0	1.00333476364218	0	1.10745903215481	0	0	0
ENSG00000237728-Z97987.1	0	0.815082843649277	0	0	0	0	0	0	0	1.93334148741223	0	0	0	0	0	0	0	0	0	0	0	0	0	0	0	0	0	0	0	0	0	0	0	0	0	0.961960380064674	0	0	0	0	1.78925059962155	0	0	0	1.10745903215481	0	0	0
ENSG00000225126-AL365194.1	0	0.815082843649277	2.44570325795265	0	0	0	1.96444659107984	1.07031514222752	0	0	1.0726682955381	0	0	0.959827693697259	0	2.11869839033217	0	0	0	0	0	0	0	0	0	0	0	0	0	0	0	0	0	0	0	0	0	0	0	0	0	0	0	0	0	0	0	0
ENSG00000270171-AL359881.3	0	0	0	0	0	0	0	0	0	0	0	0	0	0	0	0	0	0	0	0	0	0	0	0	0	0	0	0	0	0	0	0	0	0	0	0	0	0	0	0	0	0	0	0	0	0	0	0
ENSG00000270035-AL359881.2	0	0	0	0	0	0	0	0	0	0	0	0	0	0	0	0	0	0	0.993035088454221	0	0	6.28013380358445	1.07701394065062	0.866191549676476	0	0	0.942346753519415	3.13852540880498	5.31083074280558	2.4153238000024	0	4.50053989736169	0	0	0	0	0	0	0	0	0	0	0	0	1.10745903215481	0.992645001082529	0	0
ENSG00000269978-AL359881.1	0	0	0	0	0	0	0	0	0	0	0	0	0	0	0	0	1.0316045892126	0	0	0	1.48607312105321	0.897161971940636	0	0	1.92273529621944	0	3.76938701407766	3.13852540880498	1.77027691426853	3.62298570000359	0.981948721756088	0.900107979472339	0	0	0	2.88588114019402	0	0	0	0	0	0	0	0	0	0	0	0
ENSG00000049245-VAMP3	3147.06139512039	3524.41821593947	3538.93261425749	3110.94154301158	3419.86509869785	3354.85006362947	3696.10626111671	3571.64162961325	3964.63258763422	2591.64426387609	3709.28696597075	3236.75322098395	3894.28131012235	3571.5188482475	3629.55828794717	2919.56638187774	3794.24167912393	4347.20289712725	3447.81782711305	4764.24205015139	5106.14724393884	3289.89295110631	4132.50249027644	3713.36317346305	4095.42618094742	4142.98114212882	2336.07760197463	2913.59775450729	2737.73324791628	4113.29643140408	3158.92903788934	2876.74510239359	3162.12274739152	3163.66088517258	2693.10537677704	3260.08372803918	2901.60781102965	3244.88536716832	3818.19386200506	4343.74654841771	3050.67227235475	2763.45201280249	3346.12143674666	3428.24554578045	2611.38839782103	3107.9714983894	3342.09722065682	2764.10208196454
ENSG00000269925-Z98884.2	22.122014493166	11.4111598110899	17.9351572249861	18.6144594944597	9.71859358644796	25.6948223321605	23.573359092958	25.6875634134606	19.3595525996017	12.5667196681795	11.7993512509191	12.7624482477377	18.2752109263421	23.9956923424315	15.689733233201	9.53414275649478	22.6953009626771	28.69090154545	29.7910526536266	39.5108356219083	19.3189505736918	34.0921549337442	56.0047249138324	40.7110028347944	42.3001765168278	13.0356958133344	28.2704026055824	18.8311524528299	26.5541537140279	35.0221951000348	28.4765129309266	9.00107979472339	19.9904311616705	22.3777958279227	13.0684471437482	22.1250887414875	13.020035049492	21.20210219118	17.6081755772078	23.7000575535667	16.9978806964048	29.5732082226188	26.0867038546966	29.8018947325039	12.1820493537029	25.8087700281458	21.0857868811156	24.7987074296336
ENSG00000049246-PER3	506.348331732466	546.920588088665	638.328550325642	449.073835303841	656.544988951151	690.408704403268	270.111406273477	738.517448136992	638.865235786856	464.968627722641	624.292948003174	417.233885022195	605.574034786517	512.547988434337	570.06030747297	780.740356837406	1209.04057855716	1929.7287854273	1202.56549211806	1830.24386945356	2368.80055495882	1255.12959874495	1708.14410987189	1325.27307100501	1467.04703101544	1512.14071434679	594.620801470751	592.135127127872	769.185319249675	1627.92824120162	1619.23344217579	887.506467759726	508.847338660705	459.677222631913	525.75368124464	742.633413409929	208.320560791873	448.135341768122	659.843211103787	622.837512507733	540.353681085709	205.369501545964	1073.56819709713	1179.74397079015	439.661235765458	257.095055280375	95.8444858232525	108.732794114547
ENSG00000236266-Z98884.1	0	3.26033137459711	4.89140651590531	2.32680743680747	1.07984373182755	1.1171661883548	10.8044562509391	4.2812605689101	0	0	1.0726682955381	0	1.66138281148564	3.83931077478904	3.1379466466402	1.05934919516609	7.22123212448818	2.12525196632963	2.97910526536266	1.27454308457769	10.4025118473725	0	6.46208364390374	5.19714929805886	2.88410294432917	1.18506325575767	1.88469350703883	5.23087568134163	2.65541537140279	6.03830950000599	6.87364105229262	5.40064787683403	0	0	1.00526516490371	0	3.72001001414058	0.963731917780908	0	2.84400690642801	0	0	1.00333476364218	4.11060617000053	2.21491806430961	0.992645001082529	0	0
ENSG00000049247-UTS2	0	0	0	0	0	1.1171661883548	0	0	0	0.966670743706113	0	0	0	0	0	0	2.06320917842519	2.12525196632963	5.95821053072532	3.82362925373306	16.3468043315853	2.69148591582191	4.3080557626025	3.4647661987059	2.88410294432917	5.92531627878836	113.08161042233	3.13852540880498	0	252.40133710025	3.92779488702435	11.7014037331404	0	0	0	0	0	0	0	0	0	0	0	0	2.21491806430961	2.97793500324759	1.91688971646505	0
ENSG00000049249-TNFRSF9	4.09666935058629	13.0413254983884	6.52187535454041	2.32680743680747	4.3193749273102	4.46866475341921	16.6977960241786	1.07031514222752	4.07569528412667	7.73336594964891	11.7993512509191	8.83554109458766	6.64553124594258	2.87948308109178	0	7.41544436616261	586.983011261968	1280.4643097136	701.08277244868	302.066711044912	236.285626247461	324.77263384251	330.643279779742	491.996800216238	969.0585892946	698.002257641269	400.497370245751	616.197155262044	586.846797080017	676.290664000671	429.111591407411	838.000528888747	6.36059173325881	3.72963263798712	1.00526516490371	0.961960380064674	0	0.963731917780908	6.48722258107656	2.84400690642801	0.894625299810777	0	0	0	1.10745903215481	0	0	0.953796439601291
ENSG00000270330-AL009183.1	0	0	0	0	0	0	0	0	0	0	0	0	0	0	0	0	0	0	0.993035088454221	0	0	0	0	0	0	0	0	0	0	0	0	0	0	0	0	0	0	0	0	0	0	0	0	0	0	0	0	0
ENSG00000116288-PARK7	3265.04547241728	3034.55342690626	2955.22477002612	2845.68549521553	3073.23526078121	3141.47132165371	3076.32336163102	2617.99083788853	3051.67684398985	3574.74841022521	3045.30529103267	3507.7098145513	3730.63510319102	3235.57915545346	3744.61633165731	3466.19056658344	2755.41585778685	3289.89004387826	2823.19875647535	3517.73891343442	2726.94417713264	3109.56339474624	2904.70659793473	2327.45669398069	3113.86981222739	2378.42195430565	2644.22499037548	2646.82309475886	2592.57054094626	3148.37457330312	2313.47118845734	2814.63765181	3525.58513214917	3810.75214786334	3498.32277386491	3284.1327375408	3580.50963861031	3341.25855894641	3320.53121542819	3226.99983649364	2995.20550376648	4275.79302218696	2417.033445614	3312.12092147793	2831.77274521984	3237.01534853013	3808.85986661606	3448.92792559827
ENSG00000200344-RF00019	0	0	0	0	0	0	0	0	0	0	0	0	0	0	0	0	0	0	0	0	0	0	0	0	0	0	0	0	0	0	0	0	0	0	0	0	0	0	0	0	0	0	0	0	0	0	0	0
ENSG00000284747-AL034417.4	26.2186838437523	14.671491185687	17.9351572249861	17.451055776056	26.9960932956888	17.8746590136768	10.8044562509391	12.8437817067303	10.1892382103167	25.1334393363589	15.0173561375334	7.85381430630015	23.259359360799	25.915347729826	26.1495553886683	24.36503148882	6.18962753527558	8.50100786531851	17.874631592176	29.3144909452868	23.7771699368514	14.3545915510502	18.3092369910606	12.9928732451471	42.3001765168278	27.2564548824265	62.1948857322814	29.2929038155131	60.1894150851299	22.9455761000228	52.0432822530727	60.3072346246467	8.17790365704704	8.39167343547103	16.0842426384593	9.61960380064675	5.58001502121087	12.5285149311518	19.4616677432297	5.68801381285601	9.84087829791855	6.57182404947084	9.03001287277959	17.4700762225023	9.96713128939326	2.97793500324759	5.75066914939515	13.3531501544181
ENSG00000284716-AL034417.3	0	0	0	1.16340371840373	1.07984373182755	1.1171661883548	0	0	0	0	0	0.981726788287518	0	0	1.04598221554673	0	0	4.25050393265926	0	0	0	0	0	0	0	0	0.942346753519415	1.04617513626833	0	0	0	0	7.26924769515293	3.72963263798712	1.00526516490371	0	5.58001502121087	1.92746383556182	3.70698433204375	0	0.894625299810777	0.821478006183855	2.00666952728435	1.02765154250013	2.21491806430961	0.992645001082529	8.62600372409273	1.90759287920258
ENSG00000116285-ERRFI1	1892.66123997087	1671.73491232467	2064.17354971204	1640.39924294926	2284.9493365471	986.457744317291	1123.66345009767	3346.87544974547	1985.88252719072	1653.97364248116	2378.10561120797	1120.15026543606	1512.68904985768	1240.09738025686	2272.91935438305	2313.61864224273	116.571318581023	202.961562784479	115.19207026069	207.750522786163	219.938821915875	70.8757957833102	217.556816011426	119.534433855354	121.132323661825	303.376193473964	125.332118218082	100.432813081759	65.5002458279355	200.471875400199	65.7905643576579	72.9087463372594	9332.80538461446	6345.96993353509	4996.16786957143	6370.10163678827	6021.76621039007	6726.84878611074	6383.42701977934	5423.52117055821	5913.47323174924	2817.66956121062	6840.73641851236	5145.45127329817	6674.65558679702	3200.28748349007	12456.9078224481	10936.2299764684
ENSG00000238290-AL034417.2	1.63866774023452	3.26033137459711	0	5.81701859201867	0	1.1171661883548	0	1.07031514222752	1.01892382103167	0	0	0.981726788287518	0	0.959827693697259	0	0	0	3.18787794949444	0	0	0	0	0	0	0	0	0	0	0	0	0	0	1.81731192378823	0	1.00526516490371	9.61960380064675	2.79000751060544	0.963731917780908	4.63373041505469	4.74001151071334	0	3.28591202473542	28.093373381981	4.11060617000053	8.85967225723845	2.97793500324759	2.87533457469758	7.63037151681033
ENSG00000232848-AL034417.1	0	0	0	0	0	0	0	1.07031514222752	0	0	0	0	0	0	0	0	0	0	0	0	0	0	0	0	0	0	0	0	0	0	0	0	0.908655961894116	0	0	0.961960380064674	0	0	0	0.948002302142669	0	0	1.00333476364218	3.0829546275004	0	0	1.91688971646505	0
ENSG00000229305-AL358876.1	0	0	0	0	0	0	0	0	0	0	0	0	0	0	0	0	0	0	0	0	0	0	0	0	0	0	0	0	0	0	0	0	0	1.86481631899356	0	0	0	0	0	0	0	0	0	0	0	0	0	0
ENSG00000227634-LINC01714	0	0	0	0	0	0	0	0	0	0	0	0	0	0	0	0	0	0	0	0	0	0	0	0	0	0	0	0	0	0	0	0	0.908655961894116	0	0	0	0	0.963731917780908	0	0	0	0	0	0	0	0	0.958444858232525	0
ENSG00000200975-RNU1-7P	0	0	0	0	0	0	0	0	0	0	0	0	0	0	0	0	0	0	0	0	0	0	0	0	0	0	0	0	0	0	0	0	0	0	0	0	0	0	0	0	0	0	0	0	0	0	0	0
ENSG00000233645-AL358876.2	0	0	0	0	0	0	0	0	0	0	0	0	0	0	0	0	0	0	0	0	0	0	0	0	0	0	0	0	0	0	0	0	0	0	0	0	0	0	0	0	0	0	0	0	0	0	0	0
ENSG00000251977-RNU6-991P	0	0	0	0	0	0	0	0	0	0	0	0	0	0	0	0	0	0	0	0	0	0	0	0	0	0	0	0	0	0	0	0	0	0	0	0	0	0	0	0	0	0	0	0	0	0	0	0
ENSG00000162426-SLC45A1	68.0047112197325	46.4597220880088	43.2074242238302	40.7191301441307	74.509217496101	11.171661883548	27.5022522751177	53.5157571113762	30.56771463095	33.833476029714	37.5433903438335	41.2325251080758	29.9048906067416	53.7503508470465	70.0808084416312	47.6707137824739	11.3476504813386	10.6262598316481	6.95124561917954	3.82362925373306	4.45821936315964	7.17729577552509	5.38506970325312	7.79572394708828	3.84547059243889	8.29544279030371	9.42346753519415	12.5541016352199	4.42569228567132	19.3225904000192	9.81948721756088	2.70032393841702	74.5097888753175	90.4435914711878	43.2264020908595	132.750532448925	82.7702228146279	77.0985534224726	49.1175423995797	61.6201496392735	37.5742625920526	46.8242463524797	83.2767853823007	64.7420471775084	76.4146732186817	56.5807650617042	53.6729120610214	65.8119543324891
ENSG00000252254-RF00019	0	0	0	1.16340371840373	0	0	0	0	0	0	0	0	0.830691405742822	0	0	0	1.0316045892126	0	0	0	0	0	1.07701394065062	0	0	0	0	0	0	0	0	0	0	0	0	0.961960380064674	0.930002503535145	0	0	0	2.68387589943233	0	0	0	0	1.98529000216506	0	0
ENSG00000142599-RERE	2724.28511813988	2945.70939694849	2782.3950731308	3124.90238763243	3399.34806779313	2522.56125330514	2468.32714169181	2927.31191399228	3107.71765414659	2196.27592970029	2739.59482680431	2524.01957268721	2355.0101352809	2945.71119195689	2100.33228881784	2715.11198721068	2527.43124357086	1790.52478163271	2332.63942277896	2179.46867462785	1917.03432615864	2007.84849320314	1936.47106528982	2353.44244047099	1766.03236957756	3221.00192914935	1711.30170439126	1878.93054473791	2162.39325077901	2427.40041900241	2828.99426737929	2563.50752553722	2974.93961924134	3288.60357854515	1935.13544243964	2686.75534152064	2392.89644159593	2140.4485893914	2474.4120416392	2443.9499349238	2451.27332148153	2659.12430601714	2603.65371165145	2635.92620651284	2116.35421044784	2469.70076269333	2799.61743089721	3518.55506568916
ENSG00000232912-RERE-AS1	4.91600322070355	1.63016568729855	0.815234419317551	4.65361487361493	5.39921865913775	4.46866475341921	3.92889318215967	0	4.07569528412667	2.90001223111834	3.2180048866143	0.981726788287518	1.66138281148564	0.959827693697259	6.2758932932804	2.11869839033217	15.474068838189	12.7515117979778	18.8676666806302	20.392689353243	10.4025118473725	16.1489154949314	7.53909758455437	13.8590647948236	7.69094118487778	20.1460753478804	16.9622415633495	20.9235027253665	26.5541537140279	22.9455761000228	15.7111795480974	16.2019436305021	1.81731192378823	3.72963263798712	2.01053032980742	1.92392076012935	0.930002503535145	2.89119575334272	0.926746083010937	0.948002302142669	3.57850119924311	1.64295601236771	6.02000858185306	2.05530308500027	0	2.97793500324759	2.87533457469758	1.90759287920258
ENSG00000221083-RF00599	0.819333870117258	0	0	0	0	0	0	0	0	0	0	0.981726788287518	0	5.75896616218356	0	0	0	0	0.993035088454221	7.64725850746612	2.97214624210642	2.69148591582191	1.07701394065062	0.866191549676476	0	2.37012651151535	0	1.04617513626833	0	0	1.96389744351218	2.70032393841702	0	0	3.01579549471113	0.961960380064674	0.930002503535145	0	0	0	0	0	0	0	0	0	0	0.953796439601291
ENSG00000270282-AL096855.1	0	0	0	0	0	0	0	0	0	0	0	0	0	0	0	0	0	0	0	0	0	0	0	0	0	0	0	0	0	0	0	0	0	0	0	0	0	0	0	0	0	0	0	0	0	0	0	0
ENSG00000234619-RPL7P11	0	0	0	1.16340371840373	0	0	0	0	0	0	0	0.981726788287518	0.830691405742822	0.959827693697259	0	0	0	0	0	0	0	0	0	0	0	0	0	0	0	0	0	0	0	0	0	0	0	0.963731917780908	0	0	0	0	0	0	0	0	0.958444858232525	0
ENSG00000224315-RPL7P7	3.27733548046903	0.815082843649277	0.815234419317551	0	4.3193749273102	3.35149856506441	1.96444659107984	5.35157571113762	6.11354292619001	3.86668297482445	1.0726682955381	0.981726788287518	1.66138281148564	9.59827693697259	0	3.17804758549826	2.06320917842519	1.06262598316481	0.993035088454221	0	0	2.69148591582191	0	1.73238309935295	5.76820588865833	5.92531627878836	4.71173376759707	2.09235027253665	1.77027691426853	3.62298570000359	1.96389744351218	2.70032393841702	0	0.932408159496781	2.01053032980742	0	2.79000751060544	0	0	0.948002302142669	0	1.64295601236771	0	1.02765154250013	0	1.98529000216506	0	0
ENSG00000222511-RF00019	2.45800161035178	0	0.815234419317551	0	0	1.1171661883548	0	7.49220599559267	0	0.966670743706113	0	0	1.66138281148564	0.959827693697259	0	0	0	1.06262598316481	0	0	0	0	0	1.73238309935295	0.961367648109722	2.37012651151535	1.88469350703883	0	0.885138457134264	1.2076619000012	5.89169233053653	0	0.908655961894116	0	2.01053032980742	0.961960380064674	0	0	0	0	0	0	1.00333476364218	0	0	0	0.958444858232525	0
ENSG00000226545-AL357552.1	0	0	0	0	0	0	0	0	0	0	0	0	0	0	0	0	0	0	0	0	0	0	0	0	0	0	0	0	0	0	0	0	0	0	0	0	0	0	0	0	0	0	0	0	0	0	0	0
ENSG00000228423-AL357552.2	2.45800161035178	0.815082843649277	3.2609376772702	5.81701859201867	3.23953119548265	0	3.92889318215967	0	0	3.86668297482445	2.1453365910762	1.96345357657504	1.66138281148564	0	3.1379466466402	2.11869839033217	7.22123212448818	4.25050393265926	4.9651754422711	5.09817233831075	10.4025118473725	8.97161971940636	9.69312546585562	0.866191549676476	6.72957353676806	0	4.71173376759707	5.23087568134163	6.19596919993985	2.4153238000024	1.96389744351218	6.30075585630637	0.908655961894116	1.86481631899356	3.01579549471113	1.92392076012935	0	0.963731917780908	0.926746083010937	0	0.894625299810777	1.64295601236771	2.00666952728435	0	2.21491806430961	0.992645001082529	0.958444858232525	0
ENSG00000229716-RPL23AP19	0	0	0	0	0	0	0	0	0	0	0	0	0	0	0	0	0	0	0	0	0	0	0	0	0	0	0	0	0	0	0	0	0	0	0	0	0	0	0	0	0	0	0	0	0	0	0	0
ENSG00000074800-ENO1	32902.8095561689	32227.5605550488	33923.5346566419	46751.378424054	34220.2478616151	38279.6994439773	43320.9584497881	26412.1667647486	30476.0114870572	52013.6527065948	34504.5210625741	34233.794834374	36047.8535522098	36901.5355118848	37855.1423628518	34546.4366035613	29912.4066688085	35230.3018458462	28944.9867582636	25235.9530746382	25912.6570118049	30944.0135742045	29094.454592736	25247.7512899699	30798.3739748431	27214.977668475	28998.8366460529	31284.821274968	33696.3359246443	32336.3550344321	27077.2360024241	32722.5254857374	42303.3869619425	30763.8748144368	60247.5518630091	18072.349660275	34767.2135921579	28845.4600311004	32564.9306109213	25258.5733382893	34668.5196182672	47811.6629159127	15108.2148709239	15826.8614060446	45739.1654870257	24416.089091627	65559.5451928212	54447.4697546397
ENSG00000274258-MIR6728	0	0	0.815234419317551	0	0	0	0.982223295539918	0	0	0	0	0	0	0	0	0	0	6.37575589898888	0	1.27454308457769	0	0.897161971940636	0	0.866191549676476	0	0	0	0	2.65541537140279	0	2.94584616526826	0	0	0	1.00526516490371	0	0	0	0	0	0	0	0	0	0	2.97793500324759	0.958444858232525	0
ENSG00000230679-ENO1-AS1	1.63866774023452	1.63016568729855	0.815234419317551	1.16340371840373	0	1.1171661883548	2.94666988661975	1.07031514222752	2.03784764206334	0.966670743706113	2.1453365910762	0.981726788287518	2.49207421722847	0.959827693697259	0	2.11869839033217	11.3476504813386	4.25050393265926	7.94428070763376	3.82362925373306	7.43036560526606	8.07445774746572	5.38506970325312	7.79572394708828	4.80683824054861	4.74025302303069	3.76938701407766	5.23087568134163	3.54055382853706	7.24597140000719	4.90974360878044	5.40064787683403	0	2.79722447849034	1.00526516490371	4.80980190032337	1.86000500707029	2.89119575334272	0	0.948002302142669	4.47312649905389	3.28591202473542	1.00333476364218	3.0829546275004	0	0.992645001082529	0.958444858232525	1.90759287920258
ENSG00000201725-RNU6-304P	0	0	0	0	0	0	0	0	0	0	0	0	0	0	0	0	0	0	0	0	0	0	0	0	0	0	0	0	0	0	0	0	0	0	0	0	0	0	0	0	0	0	0	0	0	0	0	0
ENSG00000238249-HMGN2P17	0.819333870117258	0	0	1.16340371840373	2.1596874636551	2.23433237670961	1.96444659107984	0	3.056771463095	0.966670743706113	0	0	0	0	1.04598221554673	0	0	0	0	1.27454308457769	0	0	0	0.866191549676476	0.961367648109722	0	1.88469350703883	0	0	0	1.96389744351218	0	0.908655961894116	0	1.00526516490371	0.961960380064674	0.930002503535145	0	0	0	0	0	0	0	0	0	0	1.90759287920258
ENSG00000232208-AL139415.1	0	0.815082843649277	0	0	0	0	0	0	1.01892382103167	0	0	0	0	0.959827693697259	0	0	1.0316045892126	0	1.98607017690844	0	1.48607312105321	4.48580985970318	0	0.866191549676476	0	3.55518976727302	1.88469350703883	0	0	2.4153238000024	0.981948721756088	0.900107979472339	0	0	0	0	0	0	0	0	0	0.821478006183855	0	0	1.10745903215481	0	0	0
ENSG00000232663-AL139415.2	0	0	0	0	0	0	0	0	0	0	0	0	0	0	0	0	0	0	0	0	0	0	0	0	0	0	0	0	0	0	0	0	0	0	0	0	0	0	0	0	0	0	0	0	0	0	0	0
ENSG00000131686-CA6	0	0	0	0	0	0	0	0	0	0	0	0	0	0	0	0	2.06320917842519	1.06262598316481	3.97214035381688	0	0	7.17729577552509	3.23104182195187	0.866191549676476	0	3.55518976727302	2.82704026055824	0	3.54055382853706	6.03830950000599	0.981948721756088	2.70032393841702	0.908655961894116	0	0	0	0	0	0	0	0	0	0	0	0	0	0	0
ENSG00000265141-RN7SL451P	0	0	0	0	0	0	0	0	0	0	0	0	0	0	0	0	0	0	0	0	0	0	0	0	0	0	0	0	0	0	0	0	0	0	0	0	0	0	0	0	0	0	0	0	0	0	0	0
ENSG00000197241-SLC2A7	0.819333870117258	0	0	1.16340371840373	0	0	0	0	0	0	0	0	0	0	0	0	0	0	0	0	1.48607312105321	0	0	0	0	0	0	0	0	0	0	0	0	0	0	0	0	0	0	0	0	0	0	0	0	0	0	0
ENSG00000142583-SLC2A5	18.0253451425797	23.637402465829	4.07617209658775	58.1701859201867	35.6348431503092	22.3433237670961	2.94666988661975	79.2033205248368	20.3784764206334	36.7334882608323	24.6713707973763	10.7989946711627	34.8890390411985	219.800541856672	3.1379466466402	22.2463330984878	723.154817038031	2059.36915537341	1314.77845711339	475.404570547477	1022.41830728461	434.226394419268	579.433500070036	990.056941280212	295.139867969685	533.278465090953	0.942346753519415	20.9235027253665	29.2095690854307	469.780479100466	78.5558977404871	18.0021595894468	22.7163990473529	79.2546935572264	133.700266932193	4.80980190032337	25.1100675954489	58.7876469846354	32.4361129053828	57.8281404307028	106.460410677482	14.7866041113094	42.1400600729714	39.0507586150051	6.64475419292884	12.9043850140729	46.0053531951612	7.63037151681033
ENSG00000252404-RF00424	0	0	0	0	0	0	0	0	0	0	0	0	0	0	0	0	0	0	0	0	0	0	0	0	0	0	0	0	0	0	0	0	0	0	0	0	0	0	0	0	0	0	0	0	0	0	0	0
ENSG00000180758-GPR157	238.426156204122	206.215959443267	181.797275507814	167.530135450138	261.322183102267	175.395091571704	118.84901876033	180.883259036452	157.933192259909	174.967404610807	174.84493217271	191.436723716066	203.519394406991	203.483471063819	163.17322562529	212.929188228383	347.650746564645	930.860361252377	639.514596964518	513.640863084808	521.611665489677	177.638070444246	355.414600414706	328.286597327384	392.238000428767	366.184546029121	320.397896196601	321.175766834376	230.135998854909	916.615382100909	359.393232162728	310.537252917957	137.207050246011	101.632489385149	215.126745289394	131.78857206886	159.03042810451	132.031272735984	237.2469972508	181.06843970925	179.819685261966	385.273184900228	153.510218837253	119.207578930016	155.044264501673	134.007075146141	215.650093102318	169.77576624903
ENSG00000228526-MIR34AHG	250.716164255881	358.636451205682	299.191031889541	318.772618842623	253.763276979474	250.245226191476	189.569096039204	371.399354352951	276.128355499582	128.567208912913	307.855800819435	299.426670427693	349.721081817728	373.372972848234	219.656265264814	268.01534637702	1308.07461912157	1665.13491561926	1172.77443946443	1401.99739303546	1261.67607977418	1254.23243677301	1539.05292118974	1042.0284342608	915.222001000456	951.605794373411	616.294776801697	620.381855807117	702.799934964605	1765.60169780175	866.07877258887	420.350426413582	530.655081746164	498.838365330778	610.195955096551	529.078209035571	332.010893762047	312.249141361014	210.371360843483	488.221185603474	260.335962244936	870.766686554886	533.774094257638	572.401909172574	415.297137058052	858.637925936388	167.727850190692	187.897898601454
ENSG00000284357-MIR34A	0	0	0	0	0	0	0	0	0	0	0	0	0	0	0	0	0	0	0	0	0	0	0	0	0	0	0	0	0	0	0	0	0	0	0	0	0	0	0	0	0	0	0	0	0	0	0	0
ENSG00000234546-LNCTAM34A	28.676685454104	39.9390593388146	17.9351572249861	43.0459375809381	21.596874636551	40.2179827807729	44.2000482992963	40.6719754046459	37.7001813781717	20.3000856178284	26.8167073884525	37.3056179549257	33.2276562297129	50.8708677659547	21.9656265264814	30.7211266598165	19.6004871950393	35.0666574444389	25.8189122998097	47.1580941293744	37.1518280263303	47.5495845128537	36.6184739821212	26.8519380399708	19.2273529621944	23.7012651151535	19.7892818239077	15.6926270440249	19.4730460569538	47.0988141000467	12.7653333828291	18.9022675689191	31.8029586662941	45.6879998153423	60.3159098942225	106.777602187179	53.9401452050384	50.1140597246072	29.65587465635	87.2162117971255	35.7850119924311	17.251038129861	127.423514982556	115.096972760015	68.662459993598	98.2718551071704	24.9195663140457	8.58416795641162
ENSG00000049239-H6PD	1925.43459477556	3109.54104852199	2491.35638543444	3306.39336770341	2126.21230796845	2539.31874613047	3341.5236514268	2255.15400467339	1863.61166866692	1515.73972613119	2505.753138377	2838.17214493922	2378.2694946417	3917.05681797852	1768.75592648953	2540.31937000828	2690.42476866645	2147.56711197609	5335.57753026453	1774.16397373214	1524.7110222006	3079.05988770026	2049.55752905814	4149.9237145	2720.67044415051	4275.70822677368	2557.52908905169	4359.41179283011	3520.19564402297	2863.36636490284	3295.41991021343	2230.46757313246	3499.23410925424	4810.29369484389	4446.28782436911	3675.65061222712	3251.28875235887	3915.64278194383	2795.992932444	6176.23499845949	3187.5499432258	3808.37203666835	4532.06312737171	3825.946692728	2732.10143232591	5165.72458563348	2790.99142717311	2008.69530180032
ENSG00000171621-SPSB1	349.855562540069	493.125120407813	379.084004982661	755.049013244023	366.06702508954	395.4768306776	387.978201738268	907.627240608941	420.815538086079	425.33512723069	481.628064696607	426.069426116783	335.5993279201	592.213687011209	316.93261131066	527.555899192711	1861.01467893952	2238.95294652826	2191.62844021847	590.113448159469	1891.77108310074	1291.01607762257	1324.72714700027	2027.75441779263	592.202471235589	2597.65865662082	703.933024879003	1332.82712360585	1163.07193267442	1637.58953640162	801.270156952968	989.2186694401	643.328421021034	801.871017167232	640.353910043663	500.219397633631	558.001502121087	508.850452588319	359.577480208244	405.744985317062	422.263141510687	704.828129305747	761.531085604412	486.079179602563	437.446317701149	489.373985533687	288.49190232799	272.785781725969
ENSG00000284652-BX323043.1	0.819333870117258	3.26033137459711	1.6304688386351	4.65361487361493	3.23953119548265	1.1171661883548	2.94666988661975	6.42189085336515	1.01892382103167	3.86668297482445	0	2.94518036486255	1.66138281148564	0.959827693697259	0	1.05934919516609	0	0	0	0	0	0	0	0	0	2.37012651151535	0	0	0	2.4153238000024	0	0	5.45193577136469	9.32408159496781	2.01053032980742	6.73372266045272	3.72001001414058	4.81865958890454	3.70698433204375	0.948002302142669	0.894625299810777	2.46443401855156	24.0800343274122	4.11060617000053	4.42983612861923	8.93380500974276	0	1.90759287920258
ENSG00000284693-LINC02606	9.01267257128984	16.3016568729855	10.5980474511282	30.2484966784971	20.5170309047235	24.5776561438057	12.7689028420189	46.0235511157836	14.2649334944434	19.3334148741223	10.726682955381	25.5248964954755	17.4445195205993	20.1563815676424	8.36785772437387	16.9495871226574	17.5372780166141	6.37575589898888	10.9233859729964	10.1963446766215	4.45821936315964	7.17729577552509	3.23104182195187	12.9928732451471	11.5364117773167	14.2207590690921	3.76938701407766	11.5079264989516	9.7365230284769	8.45363330000839	4.90974360878044	0.900107979472339	39.9808623233411	35.4315100608777	37.1948111014372	83.6905530656267	41.8501126590815	67.4612342446636	28.7291285733391	26.5440644599947	12.5247541973509	18.8939941422287	72.2401029822367	57.5484863800075	54.2654925755855	31.7646400346409	20.127342022883	19.0759287920258
ENSG00000252956-RNA5SP40	0	0	0	0	0	0	0	0	0	0	0	0	0	0	0	0	0	0	0	0	0	0	0	0	0	0	0	0	0	0	0	0	0	0	0	0	0	0	0	0	0	0	0	0	0	0	0	0
ENSG00000235263-AL928921.1	0	0	0	0	0	0	0	0	0	0	0	0	0	0	0	0	0	0	0	0	0	0	0	0	0	0	0	0	0	0	0	0	0	0	1.00526516490371	0	0	0	0	0	0	0	0	0	0	0	0	0
ENSG00000171612-SLC25A33	195.001461087908	158.12607166796	184.242978765766	197.778632128635	152.257966187685	168.692094441575	103.133446031691	154.125380480764	149.781801691655	198.167502459753	193.080293196858	149.222471819703	156.169984279651	138.215187892405	192.460727660599	184.326759958899	405.420603560551	420.799889333266	293.938386182449	488.150001393254	517.153446126518	433.329232447327	458.807938717166	302.30085083709	317.251323876208	474.025302303069	429.710119604853	312.806365744229	373.528428910659	421.474003100418	321.097232014241	408.649022680442	220.80339874027	130.537142329549	222.16360144372	192.392076012935	238.080640904997	225.513268760732	191.836439183264	174.432423594251	118.985164874833	292.446170201452	198.660283201151	146.954170577519	197.127707723556	135.992365148306	209.899423952923	165.960580490625
ENSG00000231181-AL954705.1	5.73533709082081	5.70557990554494	10.5980474511282	2.32680743680747	7.55890612279286	6.70299713012882	3.92889318215967	2.14063028445505	11.2081620313483	9.66670743706113	10.726682955381	7.85381430630015	4.98414843445693	6.71879385588082	5.22991107773367	4.23739678066435	23.7269055518897	28.69090154545	30.7840877420808	20.392689353243	14.8607312105321	20.6347253546346	25.848334575615	17.3238309935295	22.1114559065236	23.7012651151535	22.616322084466	18.8311524528299	16.817630685551	26.5685618000264	25.5306667656583	12.6015117126127	7.26924769515293	8.39167343547103	11.0579168139408	7.6956830405174	1.86000500707029	4.81865958890454	9.26746083010937	2.84400690642801	4.47312649905389	10.6792140803901	1.00333476364218	7.19356079750094	12.1820493537029	7.94116000866023	7.6675588658602	7.63037151681033
ENSG00000188807-TMEM201	556.327697809618	405.096173293691	499.738699041659	275.726681261685	384.424368530608	433.460481081664	328.062580710333	427.055741748782	440.175090685681	325.76804062896	552.424172202122	385.818627796995	442.758519260924	280.2696865596	517.761196695633	376.068964283961	255.837938124724	260.343365875379	253.223947555826	284.223107860824	270.465308031685	283.503183133241	264.945429400054	240.80125081006	236.496441434992	368.554672540636	400.497370245751	259.451433794545	398.312305710419	274.139251300272	371.176616823801	394.247295008884	396.173999385835	365.503998522738	331.737504418224	343.419855683089	343.170923804469	290.083307252053	367.918194955342	317.580771217794	322.06510793188	785.332973911765	480.597351784603	274.382961847536	310.088529003346	234.264220255477	530.978451460819	537.941191935128
ENSG00000171608-PIK3CD	298.237528722682	357.006285518383	286.14728118046	335.060270900275	266.721401761405	424.523151574825	394.853764807047	429.196372033237	221.106469163872	246.501039645059	336.817844798963	339.677468747481	343.075550571786	347.457625118408	236.391980713562	152.546284103916	1971.39636998527	1826.65406506032	2128.0741945574	2434.37729154338	1552.94641150061	2066.16402137928	2480.36310531839	2551.8003053469	2122.69976702627	1964.83487804622	4139.72928821079	2120.5970012159	2705.86826345944	2159.29947720214	3550.72657787001	3419.51021401541	368.005664567117	180.887182942376	426.232429919173	222.21284779494	335.730903776187	363.326933003402	392.013593113626	430.393045172772	277.333842941341	473.1713315619	275.917060001599	394.618192320051	304.551233842572	452.646120493633	203.190309945295	329.059771662445
ENSG00000179840-PIK3CD-AS1	0	0	0	0	0	0	0	0	0	0	0	0	0	0	0	0	15.474068838189	4.25050393265926	11.9164210614506	11.4708877611992	5.94429248421285	4.48580985970318	3.23104182195187	5.19714929805886	12.4977794254264	1.18506325575767	12.2505077957524	5.23087568134163	6.19596919993985	8.45363330000839	9.81948721756088	7.20086383577871	0	0	0	0	0	0	0	0	0	0	0	0	0	0	0	0
ENSG00000233268-AL691449.1	0	0	0	0	0	0	0	0	0	0	0	0	0	0	0	0	0	0	0	0	0	0	0	0	0	0	0	0	0	0	0	0	0	0	0	0	0	0	0	0	0	0	0	0	0	0	0	0
ENSG00000231789-PIK3CD-AS2	5.73533709082081	17.1167397166348	10.5980474511282	11.6340371840373	5.39921865913775	12.2888280719028	13.7511261375589	11.7734665645028	3.056771463095	12.5667196681795	8.5813463643048	9.81726788287518	9.13760546317105	6.71879385588082	6.2758932932804	13.7715395371591	4.12641835685039	9.56363384848333	1.98607017690844	2.54908616915537	23.7771699368514	7.17729577552509	3.23104182195187	4.33095774838238	6.72957353676806	3.55518976727302	4.71173376759707	1.04617513626833	0.885138457134264	4.83064760000479	2.94584616526826	9.00107979472339	11.8125275046235	5.59444895698069	8.04212131922967	9.61960380064675	9.30002503535145	3.85492767112363	2.78023824903281	3.79200920857067	16.103255396594	17.251038129861	9.03001287277959	19.5253793075025	12.1820493537029	21.8381900238156	3.8337794329301	10.4917608356142
ENSG00000171603-CLSTN1	5067.57998667524	5347.75853718291	5285.979974855	8156.62346972857	4948.92382296566	5967.90177819136	7143.71002846182	6007.6788933231	5406.40979439403	4741.51999787849	5276.45534575191	5680.27119703158	5267.41420381524	6209.12535052757	5057.32401216846	5529.80279876697	2385.06981025952	1646.0076479223	3319.71630070246	1702.78956099579	1958.64437354813	2347.87288056864	2319.88802816144	2910.40360691296	1665.08876652604	2943.69712730206	2138.18478373555	2101.76584876307	2597.88137168906	1991.43447310198	2444.0703684509	2563.50752553722	7024.81924140341	5291.41630514423	8583.95924311277	7278.19223556933	6565.81767495813	7130.65245966094	6471.46789766538	8021.04747842912	5812.38057287062	4997.05071161639	11424.9729535935	6262.50849999581	8820.91119111303	5599.51045110655	7435.61521016793	5429.96313065015
ENSG00000271264-MZT1P1	0	0	0.815234419317551	0	0	0	0	0	0	0	0	0	0	0	0	0	0	0	0	0	0	0	0	0	0	0	0	0	0	0	0	0	0	0	0	0	0	0	0.926746083010937	0	0	0	0	0	0	0	0	0
ENSG00000280113-AL357140.3	0	0	0.815234419317551	0	0	0	0.982223295539918	0	0	1.93334148741223	0	0	0	0	0	0	0	0	0	5.09817233831075	4.45821936315964	0.897161971940636	0	0	0	0	0	0	0	0	1.96389744351218	0	0	0	0	0	0	0	0	0	0	0	0	0	0	0.992645001082529	0	0
ENSG00000178585-CTNNBIP1	326.094880306669	321.142640397815	328.539470984973	438.603201838207	238.645464733889	378.719337852278	389.942648329347	403.508808619777	316.885308340849	309.334637985956	371.143230256183	422.142518963633	327.292413862672	368.573834379748	317.978593526207	379.247011869459	379.630488830236	529.187739616077	353.520491489703	846.296608159584	836.659167152959	501.513542314815	630.053155280615	299.702276188061	492.220235832178	325.89239533336	300.608614372693	270.959360293496	277.933475540159	524.12526460052	420.274052911606	290.734877369565	360.736416871964	346.855835332803	353.853338046106	471.36058623169	329.220886251441	374.891716016773	294.705254397478	369.720897835641	254.073585146261	503.566017790703	565.880806694188	392.562889235051	347.742136096609	753.41755582164	426.507961913474	358.627461290085
ENSG00000223989-AL357140.1	0	0	0	0	0	0	0	0	0	0	0	0	0	0	0	0	0	1.06262598316481	0	0	0	0	0	0	0	0	0	0	0	0	0	2.70032393841702	0	0	0	0	0	0	0	0	0	0	0	0	0	0	0	0
ENSG00000285701-AL357140.5	0	0	0	0	0	0	0	0	0	0	0	0	0	0	0	0	0	2.12525196632963	0	3.82362925373306	0	0.897161971940636	0	0	0	2.37012651151535	0	0	0	0	1.96389744351218	0	0	0	0	0	0	0	0	0	0	0	0	0	0	0	0	0
ENSG00000162441-LZIC	644.815755782282	655.326606294019	616.317221004068	513.061039816046	587.434990114188	589.863747451336	569.689511413152	470.938662580111	552.256710999164	580.002446223668	641.455640731784	608.670608738261	672.860038651686	524.065920758704	700.808084416312	588.998152512344	523.023526730787	566.379649026846	544.183228472913	326.283029651888	328.42215975276	328.361281730273	373.723837405767	523.179696004592	541.249985885774	612.677703226717	455.153481949877	514.718167044016	529.31279736629	399.736088900397	673.616823124676	497.759712648203	529.746425784269	567.83656913354	631.306523559529	563.708782717899	534.751439532709	547.399729299556	598.677969625066	491.065192509902	453.575027004064	542.175484081344	607.017532003517	555.959484492572	514.968449951985	518.16069056508	591.360477529468	503.604520109482
ENSG00000228150-AL357140.2	1.63866774023452	1.63016568729855	1.6304688386351	3.4902111552112	2.1596874636551	0	0.982223295539918	2.14063028445505	1.01892382103167	3.86668297482445	0	0.981726788287518	0.830691405742822	0	1.04598221554673	1.05934919516609	3.09481376763779	3.18787794949444	4.9651754422711	1.27454308457769	4.45821936315964	3.58864788776254	3.23104182195187	5.19714929805886	0	7.11037953454604	1.88469350703883	4.1847005450733	4.42569228567132	2.4153238000024	4.90974360878044	2.70032393841702	0.908655961894116	1.86481631899356	1.00526516490371	1.92392076012935	0.930002503535145	0	1.85349216602187	0	3.57850119924311	1.64295601236771	2.00666952728435	0	2.21491806430961	4.96322500541265	0.958444858232525	2.86138931880387
ENSG00000173614-NMNAT1	253.99349973635	254.305847218574	269.027358374792	317.609215124219	295.877182520749	320.626696057828	325.115910823713	357.485257503993	237.409250300379	329.634723603785	314.291810592663	282.737315026805	313.170659965044	317.702966613793	329.484397897221	302.973869817501	275.438425319763	308.161535117796	313.799087951534	353.048434428019	266.007088668525	304.137908487875	271.407513043957	298.836084638384	528.752206460347	342.483280913967	374.111661147208	402.777427463305	323.960675311141	223.417451500222	320.115283292485	281.733797574842	365.279696681435	307.694692633938	282.479511337942	361.697102904318	318.990858712555	371.03678834565	397.574069611692	423.757029057773	282.701594740206	253.015225904627	358.190510620257	315.489023547541	283.509512231631	340.477235371307	283.699678036827	279.462356803178
ENSG00000202415-RN7SKP269	3.27733548046903	3.26033137459711	6.52187535454041	4.65361487361493	2.1596874636551	0	2.94666988661975	0	1.01892382103167	3.86668297482445	0	0	1.66138281148564	0.959827693697259	7.32187550882714	3.17804758549826	8.25283671370078	8.50100786531851	3.97214035381688	5.09817233831075	0	2.69148591582191	0	1.73238309935295	8.6523088329875	5.92531627878836	1.88469350703883	4.1847005450733	2.65541537140279	3.62298570000359	3.92779488702435	12.6015117126127	0.908655961894116	0	0	4.80980190032337	2.79000751060544	0.963731917780908	2.78023824903281	1.89600460428534	3.57850119924311	0.821478006183855	3.01000429092653	0	2.21491806430961	2.97793500324759	0.958444858232525	1.90759287920258
ENSG00000283611-AL357140.4	0	0	0	0	0	0	0	0	0	0	0	0	0	0	0	0	2.06320917842519	0	2.97910526536266	0	0	0	0	0	0	0	2.82704026055824	1.04617513626833	0.885138457134264	0	0	0	0	0	0	0	0	0	0	0	0	0	0	0	0	0	0	0
ENSG00000265521-MIR5697	0	0.815082843649277	0	0	0	1.1171661883548	0.982223295539918	0	0	0	2.1453365910762	0	1.66138281148564	0	0	0	0	0	0	0	0	1.79432394388127	1.07701394065062	0	0	1.18506325575767	0	0	0	1.2076619000012	0	0	1.81731192378823	1.86481631899356	2.01053032980742	0	0	0	1.85349216602187	0.948002302142669	0.894625299810777	4.10739003091927	0	1.02765154250013	0	0	0.958444858232525	0.953796439601291
ENSG00000241326-AL603962.1	0	0	0	0	0	0	0	0	0	0	0	0	0	0	0	0	0	0	0	0	0	0	0	0	0	0	0	0	0	0	0	0	0	0	0	0	0	0	0	0	0	0	0	0	0	0	0	0
ENSG00000162444-RBP7	0.819333870117258	1.63016568729855	0.815234419317551	2.32680743680747	7.55890612279286	3.35149856506441	5.89333977323951	1.07031514222752	1.01892382103167	4.83335371853057	3.2180048866143	3.92690715315007	1.66138281148564	1.91965538739452	0	3.17804758549826	20.6320917842519	48.8807952255814	19.8607017690844	258.732246169271	156.037677710587	29.606345074041	77.5450037268449	29.4505126890002	46.1456471092667	11.8506325575767	16.01989480983	11.5079264989516	15.9324922284167	28.9838856000288	37.3140514267314	9.90118777419572	0	1.86481631899356	1.00526516490371	3.8478415202587	0	0	0.926746083010937	0.948002302142669	0.894625299810777	0.821478006183855	0	1.02765154250013	1.10745903215481	0.992645001082529	0.958444858232525	0.953796439601291
ENSG00000130939-UBE4B	2712.81444395824	3115.24662842754	2619.34818926729	2509.46182059685	3131.5468222999	2783.97814138017	2655.93179113994	2421.05285171866	2624.74776297758	2428.27690818976	2577.62191417805	2632.99124618712	2462.16932662173	2719.19185624434	2691.31224060175	2142.00407262583	1749.60138330456	1718.2662147775	1808.31689607514	1475.92089194096	1547.00211901639	1457.88820440353	1587.51854851902	1977.51530791139	2189.99550239395	1871.21488084137	1877.15473301067	1665.51081693917	1656.97919175534	1335.67406140133	2388.09929131081	1676.00105777749	2049.01919407123	2266.68423573667	2144.23059673961	2595.36910541449	2150.16578817326	2191.52638103378	1828.47002178058	2553.91820197235	2411.90980828985	1769.46362532002	2737.09723521586	2873.31371283037	2182.80175237712	2050.80457223651	1866.09213897873	1912.36186140059
ENSG00000224340-AL590639.1	0	0	0	0	0	0	0	0	0	0	0	0	0	0	0	0	0	0	0	0	0	0	0	0	0	0	0	0	0	0	0	0	0	0	0	0	0	0	0	0	0	0	0	0	0	0	0	0
ENSG00000233623-PGAM1P11	2.45800161035178	2.44524853094783	4.07617209658775	0	2.1596874636551	2.23433237670961	0	1.07031514222752	1.01892382103167	1.93334148741223	6.4360097732286	0	0.830691405742822	1.91965538739452	0	2.11869839033217	4.12641835685039	3.18787794949444	1.98607017690844	0	0	10.7659436632876	6.46208364390374	2.59857464902943	0.961367648109722	9.48050604606138	3.76938701407766	1.04617513626833	3.54055382853706	1.2076619000012	3.92779488702435	0.900107979472339	0.908655961894116	0	0	0	0	0	0.926746083010937	0.948002302142669	1.78925059962155	3.28591202473542	1.00333476364218	0	1.10745903215481	0.992645001082529	0.958444858232525	0.953796439601291
ENSG00000201746-RNU6-828P	5.73533709082081	3.26033137459711	2.44570325795265	0	5.39921865913775	3.35149856506441	3.92889318215967	4.2812605689101	0	0	0	0.981726788287518	0	3.83931077478904	1.04598221554673	1.05934919516609	1.0316045892126	2.12525196632963	0.993035088454221	0	0	0.897161971940636	3.23104182195187	2.59857464902943	6.72957353676806	4.74025302303069	1.88469350703883	1.04617513626833	0.885138457134264	0	2.94584616526826	0	0.908655961894116	0	3.01579549471113	0	0	0.963731917780908	2.78023824903281	0.948002302142669	0	0	3.01000429092653	2.05530308500027	2.21491806430961	1.98529000216506	0.958444858232525	2.86138931880387
ENSG00000054523-KIF1B	3310.92816914384	3256.25596037886	3322.89549313834	2703.75024157028	3143.42510335	2778.39231043839	3076.32336163102	2685.42069184886	2719.50767833352	2890.34552368128	2977.72718841377	3044.33477047959	3152.47388479401	2594.41425606369	3165.14218424442	2510.65759254363	2927.69382418535	3733.00507885799	4362.40314357939	1897.79465293618	2606.57225432733	2912.1877609193	3200.88543161365	4043.38215388979	3275.37957710982	5273.53148812164	2680.03416700922	4954.68544536679	3538.78355162279	3724.4292996037	2959.59344737285	2417.6900328627	2989.47811463164	2863.42545781461	2550.35772336071	2787.76118142743	2745.36739043575	2309.10167500306	2011.03900013373	2682.84651506375	3223.33495521823	2719.91367847474	2870.54075878027	2596.87544789784	3234.88783292419	2793.30303304624	2828.37077664418	3125.59093257343
ENSG00000264881-MIR1273D	0	0	0	1.16340371840373	0	0	0	0	0	0	0	0	0	0	0	3.17804758549826	0	0	2.97910526536266	5.09817233831075	2.97214624210642	0.897161971940636	1.07701394065062	0.866191549676476	0.961367648109722	0	0	1.04617513626833	0	0	0	0.900107979472339	0	0	0	0	0	0	0	0	0	0	0	0	0	0	0	0
ENSG00000199562-RNU6-37P	1.63866774023452	0	0	2.32680743680747	1.07984373182755	2.23433237670961	0	1.07031514222752	2.03784764206334	2.90001223111834	2.1453365910762	0.981726788287518	1.66138281148564	2.87948308109178	2.09196443109347	2.11869839033217	5.15802294606298	9.56363384848333	0	50.9817233831075	66.8732904473946	16.1489154949314	24.7713206349644	3.4647661987059	6.72957353676806	17.7759488363651	3.76938701407766	3.13852540880498	6.19596919993985	26.5685618000264	9.81948721756088	15.3018356510298	0	0.932408159496781	1.00526516490371	0	0.930002503535145	0	0	0.948002302142669	0.894625299810777	0	0	0	0	0.992645001082529	0	0
ENSG00000264501-RN7SL731P	0	0	0	0	0	0	0	0	0	0	0	0	0	0	0	0	0	0	0	0	0	0	0	0	0	0	0	0	0	0	0	0	0	0	0	0	0	0	0	0	0	0	0	0	0	0	0	0
ENSG00000284735-AL139424.3	0	0	0	0	1.07984373182755	1.1171661883548	0	0	0	0	0	0.981726788287518	0	0	0	0	0	1.06262598316481	0.993035088454221	0	0	0	0	0.866191549676476	0	2.37012651151535	3.76938701407766	6.27705081760996	2.65541537140279	1.2076619000012	1.96389744351218	0	0	0	0	0	0	0	0	3.79200920857067	0.894625299810777	1.64295601236771	0	0	0	0	0	0
ENSG00000284642-AL139424.2	1.63866774023452	6.52066274919422	7.33710977385796	10.4706334656336	3.23953119548265	7.82016331848362	2.94666988661975	7.49220599559267	7.13246674722168	3.86668297482445	8.5813463643048	4.90863394143759	2.49207421722847	10.5581046306699	6.2758932932804	4.23739678066435	72.2123212448818	131.765621912437	119.164210614506	93.0416451741712	120.37192280531	155.20902114573	90.4691710146524	119.534433855354	32.6865000357306	73.4739218569757	38.636216894296	74.2784346750511	64.6151073708013	91.7823044000911	36.3321027049753	50.406046850451	3.63462384757646	5.59444895698069	4.02106065961484	5.77176228038805	4.65001251767573	4.81865958890454	0.926746083010937	6.63601611499868	4.47312649905389	8.21478006183855	5.01667381821088	0	5.53729516077403	8.93380500974276	5.75066914939515	6.67657507720904
ENSG00000142657-PGD	2091.75937040936	2787.58332528053	2731.85053913311	2977.15011539515	1729.90965838774	2233.21521052125	4840.39640042072	2007.91120681884	2455.60640868632	2096.70884309856	3126.82808149356	3516.54535564589	2467.15347505618	2485.9537266759	2906.78457700437	3473.6060109496	25794.2411486718	23657.2422631983	19269.8458914542	13683.494556026	16825.3198765645	18508.4514811353	19623.1939986544	18229.0011629414	23184.3422018141	24443.1147132578	30748.7745673385	31287.9598003768	24029.738834281	21922.6864707218	22765.4991651931	21051.7254238991	3608.27282468153	4551.08422650379	4006.98694730618	7342.64358103366	3943.21061498902	3825.05198167242	5404.78315611979	3863.10938123137	2560.41760805844	4471.30478765872	6611.97609240195	3639.94176353547	3965.81079414636	3288.63288858642	2887.7943578546	4312.11370343744
ENSG00000271989-AL139424.1	0	1.63016568729855	1.6304688386351	2.32680743680747	1.07984373182755	1.1171661883548	0	0	3.056771463095	1.93334148741223	3.2180048866143	2.94518036486255	0	0.959827693697259	0	0	0	0	2.97910526536266	0	0	1.79432394388127	1.07701394065062	0	0	2.37012651151535	0.942346753519415	1.04617513626833	1.77027691426853	0	0	4.50053989736169	0	0	0	0.961960380064674	0.930002503535145	0	1.85349216602187	0	0	2.46443401855156	0	1.02765154250013	0	0.992645001082529	0	0
ENSG00000251503-CENPS-CORT	4.91600322070355	3.26033137459711	0	0	3.23953119548265	0	0.982223295539918	0	1.01892382103167	0	2.1453365910762	0.981726788287518	0.830691405742822	3.83931077478904	2.09196443109347	0	0	0	0.993035088454221	0	0	0	0	0	0	4.74025302303069	0.942346753519415	1.04617513626833	0	0	0.981948721756088	1.80021595894468	0	0	0	0.961960380064674	2.79000751060544	1.92746383556182	2.78023824903281	5.68801381285601	0.894625299810777	0	0	2.05530308500027	0	0	4.79222429116263	0
ENSG00000175279-CENPS	57.3533709082081	35.0485622769189	40.7617209658775	24.4314780864784	46.4332804685847	52.5068108526757	22.5911357974181	41.7422905468735	22.4163240626967	29.0001223111834	36.4707220482954	37.3056179549257	60.640472619226	21.1162092613397	32.4254486819488	40.2552694163113	22.6953009626771	12.7515117979778	18.8676666806302	31.8635771144422	26.7493161789578	35.8864788776254	11.8471533471569	25.1195549406178	6.72957353676806	7.11037953454604	12.2505077957524	20.9235027253665	20.3581845140881	32.6068713000324	12.7653333828291	18.9022675689191	46.3414540565999	39.1611426988648	49.2579930802818	29.8207717820049	38.130102644941	28.9119575334272	37.9965894034484	33.1800805749934	32.206510793188	55.8605044205021	20.0666952728435	20.5530308500027	24.3640987074057	28.7867050313933	44.0884634786962	24.7987074296336
ENSG00000241563-CORT	1.63866774023452	2.44524853094783	4.07617209658775	1.16340371840373	5.39921865913775	1.1171661883548	5.89333977323951	2.14063028445505	0	0	0	1.96345357657504	2.49207421722847	0	2.09196443109347	0	1.0316045892126	3.18787794949444	1.98607017690844	1.27454308457769	8.91643872631927	2.69148591582191	1.07701394065062	3.4647661987059	0.961367648109722	0	3.76938701407766	0	4.42569228567132	1.2076619000012	0.981948721756088	1.80021595894468	0	1.86481631899356	0	0.961960380064674	5.58001502121087	1.92746383556182	0	7.58401841714135	0.894625299810777	6.57182404947084	1.00333476364218	0	2.21491806430961	0.992645001082529	0.958444858232525	5.72277863760775
ENSG00000160049-DFFA	1311.75352605773	1176.97962622956	1204.91647175134	1363.50915796918	1248.29935399265	1422.15255777566	1463.51271035448	1799.19975408447	1246.14383312173	1209.30510037635	1304.36464737433	1202.61531565221	1256.00540548315	1207.46323867115	1374.42063122841	1431.18076266938	909.875247685511	895.793703807938	890.752474343436	968.652744279042	1223.03817862679	962.654795892302	948.8492817132	737.995200324357	1165.17758950898	1036.93034878796	1085.58346005437	989.681678909836	1046.2336563327	850.193977600844	1035.95590145267	1228.64739197974	1339.35888783193	1243.83248476871	1249.54459997531	1456.40801541792	1448.01389800422	1274.05359530636	1650.53477384248	1422.003453214	1102.17836936688	1569.84446981735	1383.59863906256	1473.65231194519	1168.36927892332	1280.51205139646	1490.38175455158	1384.91243030107
ENSG00000203469-AL354956.1	0	0	0	0	0	0	0	0	0	0	0	0	0	0	0	0	0	0	0	0	2.97214624210642	0	0	0	0	0	0	1.04617513626833	0	0	0	0	0	0	0	0	0	0	0	0	0	1.64295601236771	0	0	0	0.992645001082529	0	0
ENSG00000142655-PEX14	442.44028986332	458.891640974543	424.737132464444	430.459375809381	451.374679903916	397.71116305431	446.911599470663	411.001014615369	429.985852475364	367.334882608323	488.064074469836	429.014606481645	393.747726322098	391.609699028482	413.16297514096	350.644583599975	636.500031544172	684.33113315814	772.581298817384	881.983814527759	1328.54937022157	679.151612759061	844.378929470089	621.059341118033	804.664721467838	879.316935772193	377.881048161285	606.781579035629	402.73799799609	885.216172700878	592.115079218921	564.367703129156	357.101793024388	370.166039320222	398.085005301869	373.240627465094	414.781116576675	327.668852045509	387.379862698572	394.36895769135	419.579265611254	431.275953246524	435.447287420705	411.060617000053	341.09738190368	327.572850357235	443.759969361659	392.010336676131
ENSG00000243267-RN7SL614P	0.819333870117258	0	1.6304688386351	0	0	0	1.96444659107984	0	3.056771463095	0	3.2180048866143	0	0.830691405742822	1.91965538739452	0	0	5.15802294606298	2.12525196632963	3.97214035381688	3.82362925373306	0	0.897161971940636	2.15402788130125	1.73238309935295	1.92273529621944	5.92531627878836	0.942346753519415	3.13852540880498	2.65541537140279	3.62298570000359	3.92779488702435	0	0	2.79722447849034	0	0	0	0	0.926746083010937	0.948002302142669	0.894625299810777	0	0	0	0	0.992645001082529	0.958444858232525	0
ENSG00000130940-CASZ1	14.7480096621107	7.33574559284349	8.15234419317551	8.14382602882613	6.4790623909653	4.46866475341921	5.89333977323951	20.335987702323	9.17031438928501	7.73336594964891	10.726682955381	12.7624482477377	9.96829686891387	2.87948308109178	12.5517865865608	7.41544436616261	171.246361809291	179.583791154854	152.92740362195	84.1198435821274	133.746580894789	80.7445774746572	140.011812284581	212.216929670737	72.1025736082292	162.353666038801	104.600489640655	100.432813081759	155.78436845563	124.389175700123	111.942154280194	177.321271956051	20.8990871235647	20.5129795089292	16.0842426384593	16.3533264610995	18.6000500707029	7.70985534224726	20.3884138262406	4.74001151071334	35.7850119924311	8.21478006183855	13.0433519273483	17.4700762225023	7.75221322508365	5.95587000649518	18.210452306418	31.4752825068426
ENSG00000272078-AL139423.1	0.819333870117258	0.815082843649277	0	1.16340371840373	0	0	0	1.07031514222752	0	0	1.0726682955381	0.981726788287518	0.830691405742822	0	0	2.11869839033217	0	0	0	0	0	0	1.07701394065062	0.866191549676476	0	0	0	0	0	0	1.96389744351218	0	0	0	0	0	0	0	0	0	0	0	1.00333476364218	0	0	0	0.958444858232525	0
ENSG00000225158-HSPE1P24	0	0	0	0	0	0	0	0	0	0	0	0	0	0	0	0	0	0	0	0	0	0	0	0	0	0	0	0	0	0	0	0	0	0	0	0	0	0	0	0	0	0	0	0	0	0	0	0
ENSG00000175262-C1orf127	0	0.815082843649277	0	0	0	0	0	0	0	0	0	1.96345357657504	0	0	0	0	30.9481376763779	61.6323070235592	36.7422982728062	384.912011542462	304.644989815909	29.606345074041	136.780770462629	25.9857464902943	117.286853069386	40.2921506957609	11.308161042233	7.32322595387828	0.885138457134264	76.0826997000755	39.2779488702435	1.80021595894468	0	0	0	1.92392076012935	0	0	0	0	0.894625299810777	0	2.00666952728435	0	1.10745903215481	1.98529000216506	0	0
ENSG00000215785-CFL1P6	0	0	0	0	0	0	0	0	0	0	0	0	0	0	0	0	5.15802294606298	0	0	0	5.94429248421285	0	0	0	0.961367648109722	0	5.65408052111649	4.1847005450733	0.885138457134264	0	0	0.900107979472339	1.81731192378823	0	0	1.92392076012935	1.86000500707029	0	1.85349216602187	0.948002302142669	0	0	0	1.02765154250013	0	1.98529000216506	0	0
ENSG00000120948-TARDBP	2730.83978910082	2581.36736583726	2793.80835500125	1988.25695475198	2708.2480794235	2348.2833279218	2427.07376327914	1868.77023832926	2719.50767833352	2656.4112037044	2792.15557328567	2523.03784589892	2859.23981856679	2357.33681572047	2908.87654143547	2343.28041970738	1820.78209996023	1738.45610845764	1753.69996621015	1777.98760298587	1578.20965455851	1676.79572555705	1559.5161860621	1808.60795572448	2424.56920853272	1712.41640456984	2656.47549817123	2254.50741865824	2076.53482043698	1503.53906550149	2321.32677823139	2160.25915073361	2529.69819791322	2386.96488831176	2389.51529697612	1815.21923718204	2242.23603602324	2181.88906185598	2158.39162733247	2036.30894500245	2784.07393301114	3168.44066985113	1468.88209397215	1900.12770208275	2307.94462301062	2018.04728720078	2742.11073940325	2802.25393954859
ENSG00000277726-AL109811.3	0	4.07541421824639	0.815234419317551	0	1.07984373182755	0	0	2.14063028445505	0	0	1.0726682955381	0	0	0	0	5.29674597583043	0	0	0.993035088454221	3.82362925373306	1.48607312105321	3.58864788776254	1.07701394065062	0.866191549676476	0	0	0	1.04617513626833	0.885138457134264	1.2076619000012	3.92779488702435	2.70032393841702	1.81731192378823	0	0	0	0	3.85492767112363	1.85349216602187	0.948002302142669	0	0	1.00333476364218	1.02765154250013	0	0.992645001082529	0	0
ENSG00000009724-MASP2	2.45800161035178	0.815082843649277	2.44570325795265	0	3.23953119548265	2.23433237670961	0	0	6.11354292619001	3.86668297482445	1.0726682955381	0	4.15345702871411	0	3.1379466466402	3.17804758549826	0	0	0	0	0	0.897161971940636	0	0	0	1.18506325575767	0.942346753519415	1.04617513626833	0	1.2076619000012	0	0	1.81731192378823	2.79722447849034	0	0	2.79000751060544	0	0	0	0.894625299810777	1.64295601236771	0	2.05530308500027	1.10745903215481	0	0	3.81518575840516
ENSG00000271895-AL109811.2	35.2313564150421	35.0485622769189	33.4246111920196	40.7191301441307	23.7565621002061	33.5149856506441	14.7333494330988	23.5469331290055	41.7758766622984	22.2334271052406	41.8340635259859	19.6345357657504	24.9207421722847	47.991384684863	33.4714308974955	32.8398250501487	62.9278799419684	45.692917276087	39.7214035381688	140.199739303546	96.5947528684588	103.173626773173	96.9312546585562	52.837684530265	57.6820588865833	65.178479066672	51.8290714435678	47.0778811320747	54.8785843423244	50.7217998000503	43.2057437572679	54.0064787683403	26.3510228949294	17.7157550304388	25.1316291225927	29.8207717820049	42.7801151626167	47.2228639712645	28.7291285733391	40.7640989921347	33.9957613928095	19.7154721484125	35.1167167274762	27.7465916475036	33.2237709646442	45.6616700497963	23.9611214558131	29.56768962764
ENSG00000116649-SRM	2657.09974079027	2463.18035350812	2665.81655116839	2472.23290160793	2656.41558029577	2845.42228173968	2041.06000813195	2225.18518069102	3040.4686819585	2588.74425164497	2884.40504670195	2738.03601253389	2723.00642802497	2146.17472310707	2792.77251550978	2288.19426155875	1250.30476212567	1048.81184538367	987.076877923495	1265.62128298564	1315.17471213209	1318.82809875273	1340.88235611003	964.937386339594	1038.2770599585	1054.70629762433	1232.58955360339	842.170984696002	1303.80894735877	992.698081800985	1162.62728655921	1600.39198750182	2433.38066595244	2385.10007199277	1817.51941814591	1694.97418967396	2261.76608859747	1729.89879241673	3493.83273295123	1407.78341868186	1685.4740648435	3579.17967294306	1024.40479367866	1350.33412684518	1859.42371498792	1243.78418635641	3497.36528769048	2642.96993413518
ENSG00000171824-EXOSC10	2185.16343160273	1868.16987764414	1979.38917010301	1213.43007829509	1964.23574819431	1913.70568065178	1366.27260409603	1317.55794008208	1840.17642078319	1631.74021537592	2141.04591789405	1683.66144191309	1736.1450380025	1356.23653119423	1991.55013840098	1547.70917413765	1921.87934970307	2026.4277498953	1737.81140479489	1911.81462686653	2151.83387928505	1964.78471854999	1895.5445355451	1778.29125148581	1684.31611948823	1591.53995248255	1816.84454078543	1641.448788805	1834.89202163933	1862.21464980185	1912.83610998086	1957.73485535234	1495.64771327771	1261.54823979914	1354.0921771253	1076.43366529237	1236.90332970174	1239.35924626625	1341.00158211683	977.390373509091	1876.0292537032	2203.2040125851	1231.09175498895	1305.11745897517	1569.26944856336	1272.5708913878	1556.51444976962	1939.06816170942
ENSG00000226849-AL109811.1	0	3.26033137459711	1.6304688386351	5.81701859201867	2.1596874636551	1.1171661883548	0.982223295539918	4.2812605689101	2.03784764206334	0	4.2906731821524	6.87208751801263	3.32276562297129	1.91965538739452	3.1379466466402	2.11869839033217	0	12.7515117979778	7.94428070763376	2.54908616915537	11.8885849684257	8.97161971940636	7.53909758455437	9.52810704644124	7.69094118487778	9.48050604606138	7.53877402815532	3.13852540880498	8.85138457134264	16.9072666000168	18.6570257133657	12.6015117126127	2.72596788568235	3.72963263798712	0	7.6956830405174	0.930002503535145	3.85492767112363	0.926746083010937	5.68801381285601	1.78925059962155	9.0362580680224	7.02334334549524	4.11060617000053	2.21491806430961	4.96322500541265	5.75066914939515	1.90759287920258
ENSG00000230337-EXOSC10-AS1	5.73533709082081	3.26033137459711	11.4132818704457	5.81701859201867	7.55890612279286	8.93732950683842	6.87556306877943	12.8437817067303	5.09461910515834	2.90001223111834	4.2906731821524	8.83554109458766	5.81483984019976	5.75896616218356	1.04598221554673	6.35609517099652	3.09481376763779	7.4383818821537	7.94428070763376	15.2945170149322	32.6936086631707	18.8404014107533	12.9241672878075	9.52810704644124	3.84547059243889	15.4058223248497	7.53877402815532	8.36940109014661	15.0473537712825	10.8689571000108	2.94584616526826	15.3018356510298	3.63462384757646	3.72963263798712	5.02632582451855	4.80980190032337	4.65001251767573	3.85492767112363	6.48722258107656	3.79200920857067	5.36775179886466	17.251038129861	2.00666952728435	4.11060617000053	4.42983612861923	2.97793500324759	2.87533457469758	8.58416795641162
ENSG00000198793-MTOR	2453.08560713107	2217.84041756968	2294.88489037891	1841.66808623311	2133.77121409124	2284.60485518557	2499.75828714909	2348.27142204719	2038.86656588437	2027.10854955172	2235.4407279014	2102.85878051186	2084.20473700874	1759.36416254708	2093.01041330901	1810.42777453884	1985.83883423425	1874.47223430273	2178.71898406856	1534.54987383154	1462.29595111636	1870.58271149623	1760.91779296377	2017.36011919651	2020.79479632664	1979.05563711531	1990.236343433	1930.19312641506	1844.62854466781	1999.88810640198	2325.25457311842	1840.72081802093	1848.20622649263	1793.95329887181	1614.45585483536	1793.09414844055	1951.14525241673	2007.45358473763	2138.00321350623	1959.5207585289	1947.59927768806	2092.30448175028	2024.72955302991	1757.28413767523	2294.65511462476	1969.40768214774	1746.28653169966	2263.35895117386
ENSG00000225602-MTOR-AS1	0	0	0	0	0	0	0	0	0	0.966670743706113	0	0	0	0	0	0	0	0	0	0	0	0.897161971940636	0	0	0	0	0	0	0	0	0	0.900107979472339	0	0	0	0	0	0	0	0	0.894625299810777	0	0	0	0	0	0	0
ENSG00000253086-RNU6-537P	0	0	0	0	0	0	0	0	0	0	0	0	0	0	0	0	0	0	0	0	0	0	0	0	0	0	0	0	0	0	0	0	0	0	0	0	0	0	0	0	0	0	0	0	0	0	0	0
ENSG00000171819-ANGPTL7	0	0	0	0	0	0	0	5.35157571113762	0	0	0	0	0	0.959827693697259	0	0	0	0	0	0	0	0	0	0	0	0	0	0	0	0	0	0	0	0	0	0.961960380064674	0	0	0	1.89600460428534	0	0	0	0	1.10745903215481	0	0	0
ENSG00000207451-RNU6-291P	0	0	0	0	0	0	0	0	0	0	0	0	0	0	0	0	0	0	0	0	0	0	0	0	0	0	0	0	0	0	0	0	0	0	0	0	0	0	0	0	0	0	0	0	0	0	0	0
ENSG00000238173-RPL39P6	0	0	0	0	0	0	0	0	0	0	0	0	0	0	0	0	0	0	0	0	0	0.897161971940636	0	0	0	0	0	0	0	0	0	0	0	0	0	0.961960380064674	0	0	0	0	0	0	0	0	0	0	0	0
ENSG00000120942-UBIAD1	367.880907682649	336.629214427151	414.139085013316	413.008320033325	305.595776107197	401.062661619374	437.089366515263	357.485257503993	328.093470372197	358.634845914968	451.59335242154	360.293731301519	336.430019325843	362.814868217564	443.496459391815	407.849440138943	577.698569959054	564.254397060516	552.127509180547	609.231594428134	451.766228800177	579.566633873651	602.050792823699	532.707803051033	478.761088758642	530.908338579437	524.887141710314	592.135127127872	537.279043480498	627.984188000623	611.754053654043	523.862844052901	365.279696681435	358.044733246764	383.006027828313	388.631993546128	442.681191682729	470.301175877083	450.398596343316	295.776718268513	331.011360929987	565.998346260676	457.520652220833	383.31402535255	394.255415447111	363.308070396206	477.305539399798	491.205166394665
ENSG00000238199-UBE2V2P3	0	0	0	0	0	1.1171661883548	0	0	0	0	0	0	0.830691405742822	0	0	1.05934919516609	0	0	0	0	0	0	0	0.866191549676476	0	0	0	0	0	0	0	0	0	0	0	0	0	0	0	0	0	0	0	0	0	0	0	0
ENSG00000284646-AL031291.1	0	0	0	0	0	0	0	0	0	0	0	0	0	0	0	0	0	0	0	0	0	0	0	0	0	0	0	0	0	0	0	0	0	0	0	0	0	0	0	0	0	0	0	0	0	0	0	0
ENSG00000224338-MTCYBP45	0	0	0	0	0	0	0	0	0	0	0	0	0	0	0	0	0	0	0	0	0	0	0	0	0	0	0	0	0	0	0	0	0	0	0	0	0	0	0	0	0	0	0	0	0	0	0	0
ENSG00000204624-DISP3	4.09666935058629	1.63016568729855	0.815234419317551	0	5.39921865913775	3.35149856506441	5.89333977323951	5.35157571113762	5.09461910515834	6.76669520594279	2.1453365910762	2.94518036486255	0.830691405742822	1.91965538739452	0	5.29674597583043	0	0	0	0	0	0	1.07701394065062	0.866191549676476	0.961367648109722	0	0	0	3.54055382853706	2.4153238000024	0	6.30075585630637	2.72596788568235	0	7.03685615432596	4.80980190032337	0	4.81865958890454	2.78023824903281	7.58401841714135	0.894625299810777	0.821478006183855	4.01333905456871	5.13825771250067	0	4.96322500541265	4.79222429116263	0.953796439601291
ENSG00000285833-AL590989.1	0	0	0	0	0	0	0	0	0	0	0	0	0	0	0	0	0	0	0	0	0	0	0	0	0	0	0	0	0	0	0	0	0	0	0	0	0	0	0	0	0	0	0	0	0	0	0	0
ENSG00000235643-LINC01647	0	0.815082843649277	0	0	0	0	0	0	0	0	0	0	0	0	0	0	0	0	0	0	0	0	0	0	0	0	0	0	0	0	0	0	0	0	0	0	0	0	0	0	0	0	0	1.02765154250013	0	0	0	0
ENSG00000284708-AL031731.1	0	0	0	0	0	0	0	0	0	0	0	0	0	0	0	0	0	0	0	0	0	0.897161971940636	0	0	0	0	0.942346753519415	0	0	0	0	0	0	0	1.00526516490371	0	0	0	0	0	0	0	0	0	0	0	0	0
ENSG00000116661-FBXO2	2.45800161035178	0	2.44570325795265	24.4314780864784	6.4790623909653	5.58583094177401	13.7511261375589	50.3048116846937	2.03784764206334	6.76669520594279	2.1453365910762	4.90863394143759	3.32276562297129	8.63844924327534	5.22991107773367	3.17804758549826	13.4108596597638	8.50100786531851	18.8676666806302	6.37271542288844	10.4025118473725	24.2233732423972	33.3874321601693	26.8519380399708	2.88410294432917	8.29544279030371	15.0775480563106	19.8773275890982	32.7501229139678	30.19154750003	11.7833846610731	31.5037792815319	1.81731192378823	7.45926527597425	2.01053032980742	8.65764342058207	4.65001251767573	7.70985534224726	8.34071474709844	12.3240299278547	9.84087829791855	2.46443401855156	36.1200514911184	19.5253793075025	4.42983612861923	4.96322500541265	3.8337794329301	3.81518575840516
ENSG00000132879-FBXO44	90.9460595830157	148.345077544168	166.30782154078	300.158159348163	143.619216333064	159.754764934737	180.729086379345	302.899185250389	194.614449817049	211.700892871639	136.228873533339	155.112832549428	126.265093672909	327.301243550765	125.517865865608	197.038950300892	266.15398401685	259.280739892215	308.833912509263	353.048434428019	417.586547015953	382.191000046711	409.265297447237	359.469493115738	262.453367933954	212.126322780623	413.690224795023	345.237794968548	288.55513702577	396.113103200393	282.801231865753	391.546971070467	311.668994929682	275.992815211047	314.647996614861	429.996289888909	216.690583323689	336.342439305537	229.833028586712	381.096925461353	243.338081548531	146.223085100726	698.320995494955	500.466301197565	327.807873517823	146.911460160214	243.444993991061	184.082712843049
ENSG00000116663-FBXO6	51.6180338173873	53.7954676808523	49.7292995783706	136.118235053237	44.2735930049296	60.3269741711594	45.1822715948362	24.6172482712331	61.1354292619001	46.4001956978934	39.6887269349097	54.976700144101	49.8414843445693	105.581046306699	32.4254486819488	59.3235549293009	1243.08353000118	1100.88051855875	1116.17143942254	819.531203383453	594.429248421285	1003.92424660157	604.204820705	863.592975027447	582.588794754492	1273.9429999395	1571.83438487038	1009.55900649893	1088.72030227514	1659.32745060165	1285.37087677872	2024.34284583329	70.875165027741	133.33436680804	99.5212513254672	135.636413589119	56.7301527156439	65.5337704091017	48.1907963165687	124.18830158069	73.3592745844837	41.8953783153766	165.550236000959	155.17538291752	54.2654925755855	59.5587000649517	89.1353718156249	47.6898219800646
ENSG00000116670-MAD2L2	488.322986589886	457.261475287244	602.45823587567	390.903649383654	396.302649580711	477.029962427501	472.449405154701	310.391391245982	647.016626355109	511.368823420534	561.005518566426	557.62081574731	500.906917662922	331.140554325554	467.55405034939	434.333170018096	482.790947751495	442.052408996563	461.761316131213	549.328069452983	542.416689184422	496.130570483171	534.198914562709	356.870918466708	333.594573894074	272.564548824265	671.893235259343	525.1799184067	476.204489938234	572.431740600568	311.27774479668	539.164679703931	537.924329441317	541.72914066763	571.99587883021	455.969220150656	549.631479589271	421.150848070257	202.030646096384	288.192699851371	416.000764412011	727.008035472712	349.160497747478	258.968188710034	417.512055122362	255.10976527821	563.565576640725	600.891756948813
ENSG00000162490-DRAXIN	10.6513403115244	0.815082843649277	4.07617209658775	0	5.39921865913775	4.46866475341921	7.85778636431934	6.42189085336515	6.11354292619001	5.80002446223668	8.5813463643048	0	3.32276562297129	6.71879385588082	4.18392886218694	1.05934919516609	44.3589973361417	74.383818821537	196.620947513936	52.2562664676852	75.7897291737138	78.0530915588353	71.0829200829412	51.9714929805886	22.1114559065236	65.178479066672	53.7137649506066	25.1082032704398	33.635261371102	45.8911522000455	6.87364105229262	13.5016196920851	1.81731192378823	3.72963263798712	3.01579549471113	20.2011679813582	7.44002002828116	7.70985534224726	10.1942069131203	7.58401841714135	41.1527637912957	14.7866041113094	8.02667810913742	6.1659092550008	5.53729516077403	28.7867050313933	0	6.67657507720904
ENSG00000177674-AGTRAP	292.502191631861	334.183965896204	435.335179915572	460.707872487878	411.420461826297	462.506801978888	558.885055162213	405.649438904232	520.670072547182	420.501773512159	403.323279122326	401.526256409595	349.721081817728	471.275397605354	439.312530529628	461.876249092414	2003.37611225086	2060.43178135657	1418.05410631263	2170.5468730358	1759.510575327	2102.05050025691	1736.14647232881	1177.15431601033	2236.14114950321	1750.33842875408	2208.86079024951	1991.91745945489	1492.34343872837	2098.91638220208	2421.48554785051	1822.71865843149	589.717719269281	582.755099685488	740.880426534034	599.301316780292	513.3613819514	510.777916423881	506.930107406983	572.593390494172	598.50432557341	508.494885827806	507.687390402942	492.245088857564	383.180825125563	435.77115547523	555.898017774865	417.762840545365
ENSG00000215910-C1orf167	3.27733548046903	10.5960769674406	0	13.9608446208448	5.39921865913775	5.58583094177401	3.92889318215967	7.49220599559267	6.11354292619001	0	2.1453365910762	8.83554109458766	4.15345702871411	22.076036955037	5.22991107773367	7.41544436616261	1.0316045892126	0	0	0	0	2.69148591582191	2.15402788130125	0	0	1.18506325575767	2.82704026055824	1.04617513626833	0.885138457134264	0	0	0	1.81731192378823	4.6620407974839	3.01579549471113	1.92392076012935	0	1.92746383556182	3.70698433204375	4.74001151071334	6.26237709867544	0	6.02000858185306	3.0829546275004	0	0	0	0
ENSG00000177553-AL953897.1	0	0	0	0	0	0	0	0	0	0	0	0	0	0	0	0	0	0	0	0	0	0	0	0	0	0	0	0	0	0	0	0	0	0	0	0	0	0	0	0	0	0	0	0	0	0	0	0
ENSG00000177000-MTHFR	377.712914124056	501.275948844305	486.694948332578	650.342678587687	519.404835009052	386.539501170762	659.071831307285	647.540661047652	440.175090685681	377.96826078909	476.264723218916	516.388290639235	446.911976289638	690.116111768329	428.852708374161	488.359978971566	1703.17917679	1804.33891941385	2270.07821220635	2398.69008517521	1645.08294500591	2036.55767630524	2695.76589344851	2509.35691941275	2029.44710515962	2527.73992453112	2133.47304996795	2044.22621626831	1996.8723592949	2566.28153750255	2475.4927275471	1772.31261158103	472.50110018494	605.132895513411	412.158717610521	718.584403908312	425.011144115561	522.342699437252	428.156690351053	577.333402004885	531.407428087601	347.485196615771	1134.7716176793	710.107215867592	550.407138980939	711.726465776173	223.317651968178	337.643939618857
ENSG00000011021-CLCN6	711.18179926178	643.10036363928	556.805108393887	642.198852558861	636.027958046427	510.544948078145	548.080598911274	462.376141442291	610.335368797969	663.136130182394	592.112899137031	572.346717571623	479.308941113609	736.187841065798	420.484850649787	495.775423337729	1200.78774184346	1422.85619145769	1143.97642189926	1641.61149293606	1937.83934985339	1522.48386638326	1830.92369910606	1108.72518358589	1592.0248252697	1414.96552737466	1539.79459525072	826.478357651977	1195.82205558839	1712.4645742017	1969.78913584271	1472.57665441675	528.837769822375	761.77746630887	700.669819937885	778.225947472322	561.721512135228	708.342959568967	376.258909702441	618.09750099702	793.532640932159	964.415179259846	1112.69825287917	744.019716770097	1039.90403119336	1293.41643641054	349.832373254872	494.066555713469
ENSG00000276470-RF02156	0	0	0	0	0	0	0	0	0	0	0	0	0	0	0	0	0	0	0	0	0	0	0	0	0	0	0	0	0	0	0	0	0	0	0	0	0	0	0	0	0	0	0	0	0	0	0	0
ENSG00000278852-RF02157	0	0	0	0	0	0	0	0	0	0	0	0	0	0	0	0	0	0	0	0	0	0	0	0	0	0	0	0	0	0	0	0	0	0	0	0	0	0	0	0	0	0	0	0	0	0	0	0
ENSG00000175206-NPPA	0	0	0	0	0	0	0	0	0	0	0	0	0	0.959827693697259	0	0	0	0	0	0	0	0	0	0	0	0	0	1.04617513626833	0	0	0	0	0	0	0	0	0	0	0	0	0	0	0	0	0	0.992645001082529	0	0
ENSG00000275915-RF02158	0	0	0	0	0	0	0	0	0	0	0	0	0	0	0	0	0	0	0	0	0	0	0	0	0	0	0	0	0	0	0	0	0	0	0	0	0	0	0	0	0	0	0	0	0	0	0	0
ENSG00000120937-NPPB	5.73533709082081	0.815082843649277	3.2609376772702	24.4314780864784	9.71859358644796	14.5231604486124	0	399.227548050867	4.07569528412667	120.833842963264	0	2.94518036486255	9.96829686891387	14.3974154054589	1.04598221554673	2.11869839033217	0	0	0.993035088454221	0	0	0	0	0	0	0	0	0	0.885138457134264	0	0	0	6.36059173325881	0	6.03159098942225	0	1.86000500707029	2.89119575334272	0	0	1.78925059962155	0	1.00333476364218	0	2.21491806430961	0	6.70911400762768	3.81518575840516
ENSG00000224904-AL021155.1	0.819333870117258	0	0	0	0	0	0	0	0	0.966670743706113	0	0	0	0	0	0	0	1.06262598316481	0	0	0	0.897161971940636	0	0	0.961367648109722	0	0	2.09235027253665	0	0	0	0	0.908655961894116	0.932408159496781	0	0	0	0	0.926746083010937	0	0	0	2.00666952728435	0	0	0	0	0
ENSG00000285646-AL021155.2	2.45800161035178	0.815082843649277	0	0	2.1596874636551	0	0.982223295539918	3.21094542668257	2.03784764206334	1.93334148741223	0	0	0.830691405742822	0	3.1379466466402	0	2.06320917842519	4.25050393265926	0	2.54908616915537	0	2.69148591582191	4.3080557626025	0.866191549676476	0.961367648109722	14.2207590690921	0.942346753519415	0	0.885138457134264	0	0	0.900107979472339	0.908655961894116	0	0	0	0.930002503535145	0	0.926746083010937	0	0	0	0	0	0	0	0.958444858232525	0.953796439601291
ENSG00000199347-RNU5E-1	0	0	0	0	0	0	0	0	0	0	0	0	0	0	0	0	0	0	0	0	0	0	0	0	0	0	0	0	0	0	0	0	0	0	0	0	0	0	0	0	0	0	0	0	0	0	0	0
ENSG00000201801-RNU5E-4P	0	3.26033137459711	0	0	0	1.1171661883548	0	2.14063028445505	1.01892382103167	0	0	0	0	0	0	0	0	0	0	0	0	0.897161971940636	0	0	0	0	0	0	0	0	0	0	0	0	0	0	0	0	0	0	0	0	0	0	0	0	0	0
ENSG00000116685-KIAA2013	1224.08480195518	1087.32051342814	1238.34108294336	1133.15522172524	1178.10951142386	1347.30242315589	1768.00193197185	1223.37020756606	1404.07702538164	1118.43805046797	1405.19546715491	1245.81129433686	1276.77269062672	1155.6325432115	1170.4540991968	1181.17435261019	1340.05436138716	1456.86022291896	1130.0739306609	1645.43512218979	1801.12062271649	1310.75364100527	1544.43799089299	1162.42905966583	1364.1806926677	1259.72224087041	1226.93547308228	1380.95117987419	1061.28101010398	1326.01276620132	1368.83651812799	1202.54426057504	1246.67597971873	1143.13240354305	1396.31331405125	1216.87988078181	1355.94365015424	1237.43178243069	1164.91982634475	1166.99083393762	991.244832190341	1388.29783045071	1142.79829578844	895.084493517616	1240.35411601338	786.174840857363	1441.50106678172	1167.44684207198
ENSG00000083444-PLOD1	5906.57786967532	7096.11123681061	7533.58126891349	15630.3289567542	9443.23343483193	10398.5828812065	10400.7624764722	12751.7346044987	9358.81529617587	9820.40808531041	7400.33857091735	8958.2569431236	7596.67290551811	11562.0843982772	10520.489123969	13113.683686961	2756.44746237606	3195.3163313766	2771.56093187573	3228.41763323528	3603.72731855404	2381.96503550239	3369.9766202958	1884.83281209601	3540.71704798811	2751.71687986932	1697.16650308847	1780.59008192869	1530.40439238514	2690.67071320267	2369.44226559744	1504.98054167775	9355.52178366182	9480.72616576327	13186.063168042	9743.69668967509	10652.2486754916	9452.28264959514	12441.5661644218	9600.4193137988	5200.45686780005	5936.00007268454	9308.93993707212	6742.42177034338	17055.9765542162	5412.89319090303	9578.69791317586	8300.89041385003
ENSG00000116688-MFN2	3937.71857978354	3530.12379584502	3437.84354626211	2881.75101048605	3507.33244097588	3809.53670228988	3627.35063042892	3503.14146051069	3343.0890568049	3207.41352761688	3821.91713700225	3277.00401930374	3829.48738047441	3045.5332721014	3812.60517566784	3365.55239304266	3906.6865793481	3720.25356706001	4111.16526620047	2984.97990408094	2964.71587650116	3301.55605674154	3178.26813885999	4160.31801309611	3182.12691524318	4362.21784444399	3213.4024295012	3947.21878914039	3235.18106082573	3468.40497680344	3324.87837186611	3027.06313496548	3352.94049938929	2963.19313088077	3031.87973734959	2674.2498565798	3228.03868977049	2468.11744143691	2805.26039327411	2772.90673376731	3044.40989525607	4380.9422069785	2678.90381892461	2568.10120470783	2918.15454972792	2314.84814252446	3126.4471275545	3329.70337064811
ENSG00000270914-AL096840.1	0	0	0	0	0	0	0	0	0	0	1.0726682955381	0	0	0	0	0	0	0	0	0	0	0	0	0	0	0	0	0	0	0	0	0	0	0.932408159496781	0	0	0	0	0	0	0	0	0	0	0	0	0	0
ENSG00000116691-MIIP	304.79219968362	341.519711489047	349.735565887229	272.236470106474	288.318276397956	366.430509780375	264.218066500238	338.219584943898	298.544679562279	319.968016166724	347.544527754344	331.823654441181	358.027995875156	254.354338829774	383.875473105651	352.763281990307	1038.82582133709	1120.00778625571	698.103667183317	1079.5379926373	1347.86832079526	1100.81773957116	806.683441547317	848.00152713327	969.0585892946	828.359215774613	1493.61960432827	854.725086331222	1137.40291741753	1013.22833410101	1132.18687618477	1426.67114746366	308.034371082105	262.939100978092	299.569019141305	348.229657583412	289.23077859943	327.668852045509	254.855172828008	262.596637693519	220.972449053262	487.136457667026	441.467296002558	273.355310305036	446.305989958387	244.190670266302	276.032119170967	280.41615324278
ENSG00000202461-RF00019	0	0	0	0	0	0	0	0	0	0	0	0	0	0	0	0	0	0	0	0	0	0	0	0	0	0	0	0	0	0	0	0	0	0	0	0	0	0	0	0	0	0	0	0	0	0	0	0
ENSG00000276869-MIR6729	0	0	0	0	0	0	0	0	0	0	0	0	0	0	0	0	0	0	0	0	0	0	0	0	0	0	0	0	0	0	0	0	0	0	0	0	0	0	0	0	0	0	0	0	0	0	0	0
ENSG00000243539-RN7SL649P	0	0	0	0	0	0	0	0	0	0	0	0	0	0	0	0	0	0	0	0	0	0	0	0	0	0	0	0	0	0	0	0	0	0	0	0	0	0	0	0	0	0	0	0	0	0	0	0
ENSG00000120949-TNFRSF8	0	3.26033137459711	0.815234419317551	5.81701859201867	1.07984373182755	5.58583094177401	0	33.1797694090533	1.01892382103167	5.80002446223668	0	1.96345357657504	2.49207421722847	3.83931077478904	1.04598221554673	0	132.045387419212	78.6343227541962	156.899543975767	115.98342069657	63.9011442052881	65.4928239516664	53.8506970325312	149.85113809403	31.7251323876208	62.8083525551567	105.542836394174	53.3549319496846	208.007537426552	130.427485200129	62.8447181923896	204.324511340221	0.908655961894116	0	0	0.961960380064674	0.930002503535145	0.963731917780908	1.85349216602187	2.84400690642801	0	0	0	0	1.10745903215481	0	2.87533457469758	0
ENSG00000201135-RNU6-777P	0	0	0	0	0	0	0	0	0	0	0	0	0	0	0	0	0	0	0	0	0	0	0	0	0	0	0	0	0	0	0	0	0	0	0	0	0	0	0	0	0	0	0	0	0	0	0	0
ENSG00000227875-RPL23AP89	0	0	0	0	0	0	0	0	0	0	0	0	0	0	0	0	0	0	0	0	0	0	0	0	0	0	0	0	0	0	0	0	0	0	0	0	0	0	0	0	0	0	0	0	0	0	0	0
ENSG00000285604-AL357835.1	0	0	0	0	0	0	0	0	0	0	0	0	0	0	0	0	0	0	0	0	0	0	0	0	0	0	0	0	0	0	0	0	0	0	0	0	0	0	0	0	0	0	0	0	0	0	0	0
ENSG00000283789-MIR7846	0	0	0	0	0	0	0	0	0	0	0	0	0	0	0	0	0	0	0	0	0	0	0	0	0	0	0	0	0	0	0	0	0	0	0	0	0	0	0	0	0	0	0	0	0	0	0	0
ENSG00000028137-TNFRSF1B	235.96815459377	206.215959443267	279.62540582592	129.137812742814	425.458430340055	164.223429688156	70.7200772788741	47.0938662580111	183.4062877857	103.433769576554	275.675751953292	220.888527364692	215.979765493134	167.96984639702	271.955376042151	70.9763960761278	8446.77837647274	9566.82172643282	9488.45027018008	12137.4737944333	10195.9476835461	6731.40627547059	9665.1231033987	10368.3128496274	6654.5868602155	10708.2315790263	7273.97459041636	9048.36875358475	8105.21285197845	11971.5524147119	7367.56125933593	7714.82549205741	331.659426091352	189.278856377847	192.005646496608	81.7666323054973	35.3400951343355	54.9327193135118	143.645642866695	136.512331508544	172.66268286348	105.149184791533	32.1067124365497	142.843564407519	47.6207383826567	131.029140142894	99.6782652561826	153.561226775808
ENSG00000263676-MIR4632	0	0	0.815234419317551	0	0	0	0	0	0	0	0	0	0	0	0	0	2.06320917842519	11.688885814813	1.98607017690844	3.82362925373306	0	1.79432394388127	3.23104182195187	3.4647661987059	2.88410294432917	1.18506325575767	2.82704026055824	3.13852540880498	0.885138457134264	13.2842809000132	0.981948721756088	1.80021595894468	0	0.932408159496781	0	0	0	0	0	0	0	0	0	0	0	0	0	0
ENSG00000225196-RPL10P17	0	0	0	0	0	0	0	0	0	0	0	0	0	0	0	0	0	0	0	0	0	0	0	0	0	0	0	0	0	0	0	0	0	0	0	0	0	0	0	0	0	0	0	0	0	0	0	0
ENSG00000252969-RF00156	0	0	0	0	0	0	0	0	0	0	0	0	0	0	0	0	0	0	0	0	0	0	0	0	0	0	1.88469350703883	0	0	0	0	0	0	0	0	0	0	0	0	0	0	0	0	0	0	0	0	0
ENSG00000048707-VPS13D	2108.14604781171	2261.85489112674	2241.07941870395	2320.99041821545	2498.75839544895	2283.48768899722	2553.78056840379	2675.78785556881	2069.43428051532	2017.44184211466	1925.43959049089	2109.73086802988	2078.38989716854	2332.38129568434	1950.75683199466	2128.23253308867	1708.33719973606	1776.71064385157	2181.69808933392	1091.0088803985	1101.18018270043	1347.53728185483	1586.44153457837	2010.4305867991	2138.08164939602	2069.1204445529	1452.15634717342	1886.25377069179	1535.71522312795	1592.90604610158	2242.77088049091	1177.34123714982	1748.25407068428	1903.97746169243	1606.41373351613	1885.44234492676	1717.71462402941	1906.26173337064	1899.82947017242	2264.77749981884	1968.17565958371	1427.72877474754	2710.00719659752	1971.03565851526	2083.13043948319	2400.21561261756	1405.08016216888	1765.47720970199
ENSG00000239149-SNORA59A	3.27733548046903	1.63016568729855	3.2609376772702	1.16340371840373	0	4.46866475341921	3.92889318215967	1.07031514222752	5.09461910515834	1.93334148741223	1.0726682955381	0.981726788287518	1.66138281148564	0.959827693697259	3.1379466466402	2.11869839033217	5.15802294606298	2.12525196632963	2.97910526536266	1.27454308457769	0	0.897161971940636	0	0.866191549676476	4.80683824054861	3.55518976727302	1.88469350703883	4.1847005450733	3.54055382853706	2.4153238000024	2.94584616526826	1.80021595894468	1.81731192378823	2.79722447849034	0	7.6956830405174	0.930002503535145	3.85492767112363	0.926746083010937	0.948002302142669	0	0.821478006183855	4.01333905456871	1.02765154250013	3.32237709646442	4.96322500541265	0.958444858232525	0.953796439601291
ENSG00000229484-AC243836.1	0	0	0	0	0	0	0	2.14063028445505	0	0	0	0	0.830691405742822	0	0	0	13.4108596597638	4.25050393265926	6.95124561917954	14.0199739303546	0	3.58864788776254	10.7701394065062	4.33095774838238	6.72957353676806	3.55518976727302	7.53877402815532	5.23087568134163	3.54055382853706	6.03830950000599	2.94584616526826	1.80021595894468	0	1.86481631899356	3.01579549471113	0	0	0	0	1.89600460428534	0.894625299810777	0	4.01333905456871	0	0	0	0	0
ENSG00000162496-DHRS3	118.803411167002	399.390593388146	192.395322958942	1200.63263739265	421.139055412745	469.209799109017	658.089608011745	1366.79243662455	378.020737602749	378.934931532796	212.388322516544	272.92004714393	300.710288878902	1061.56942922917	156.89733233201	460.816899897248	1024.38335708811	971.24014861264	1420.04017648954	1361.21201432897	1203.7192280531	1439.04780299278	1560.59320000275	1683.01018102139	1019.04970699631	1350.97211156375	483.42388455546	1048.26748654086	927.625103076708	1026.51261500102	646.122258915506	594.071266451744	886.848218808657	1001.40636329954	695.643494113367	1689.20242739357	709.591910197316	1220.08460791063	246.514458080909	4372.18661748199	312.224229633961	65.7182404947084	4169.85927769689	1646.29777108521	450.735826087006	11.9117400129904	727.459647398487	180.267527084644
ENSG00000221340-RNU6ATAC18P	2.45800161035178	2.44524853094783	3.2609376772702	2.32680743680747	1.07984373182755	0	0.982223295539918	6.42189085336515	1.01892382103167	0.966670743706113	0	0	2.49207421722847	16.3170707928534	0	4.23739678066435	5.15802294606298	4.25050393265926	6.95124561917954	5.09817233831075	7.43036560526606	8.97161971940636	18.3092369910606	8.66191549676476	12.4977794254264	11.8506325575767	5.65408052111649	8.36940109014661	11.5067999427454	8.45363330000839	1.96389744351218	7.20086383577871	2.72596788568235	2.79722447849034	5.02632582451855	1.92392076012935	0	3.85492767112363	0	16.1160391364254	0	0	11.0366824000639	8.22121234000107	0	0	0	0
ENSG00000276830-MIR6730	0	0	0	0	1.07984373182755	0	2.94666988661975	2.14063028445505	0	0	0	0.981726788287518	0	0	0	5.29674597583043	0	2.12525196632963	0.993035088454221	0	0	1.79432394388127	1.07701394065062	3.4647661987059	0.961367648109722	0	3.76938701407766	4.1847005450733	2.65541537140279	3.62298570000359	2.94584616526826	0.900107979472339	0	4.6620407974839	0	2.88588114019402	0.930002503535145	0.963731917780908	1.85349216602187	0	0	0	2.00666952728435	1.02765154250013	0	0	0	0
ENSG00000272482-AC254633.1	2.45800161035178	8.96591128014205	3.2609376772702	20.9412669312672	15.1178122455857	7.82016331848362	26.5200289795778	26.7578785556881	6.11354292619001	9.66670743706113	2.1453365910762	0.981726788287518	11.6296796803995	21.1162092613397	6.2758932932804	7.41544436616261	8.25283671370078	1.06262598316481	15.8885614152675	5.09817233831075	8.91643872631927	3.58864788776254	9.69312546585562	18.190022543206	12.4977794254264	16.5908855806074	0.942346753519415	28.2467286792448	20.3581845140881	2.4153238000024	3.92779488702435	4.50053989736169	23.625055009247	13.0537142329549	20.1053032980742	38.478415202587	16.7400450636326	42.4042043823599	1.85349216602187	85.3202071928402	7.15700239848622	0.821478006183855	94.3134677823646	27.7465916475036	12.1820493537029	0	19.1688971646505	1.90759287920258
ENSG00000204518-AADACL4	0	0	0	0	0	0	0	4.2812605689101	0	0	0	0	0	0	0	0	0	0	0	0	0	0	0	0	0	0	0	0	0	0	0	0	0	0	0	0	0.930002503535145	0	0	1.89600460428534	0	0	1.00333476364218	1.02765154250013	0	0	0.958444858232525	0
ENSG00000226166-AC244670.1	0	0	0	0	0	0	0	0	0	0	0	0	0	0	0	0	0	0	0	0	0	0	0	0	0	0	0	0	0	0	0	0	0	0	0	0	0	0	0	0	0	0	0	0	0	0	0	0
ENSG00000188984-AADACL3	0	0	0	0	0	0	0	0	0	0	0	0	0	0	0	0	0	0	0	0	0	0	0	0	0	0	0	0	0	0	0	0	0	0	0	0	0	0	0	0	0	0	0	0	0	0	0.958444858232525	0
ENSG00000157330-C1orf158	0	0	0	2.32680743680747	0	0	0	1.07031514222752	0	0.966670743706113	0	0	0	0	0	0	0	0	0	0	0	0	0	0	0	0	0	1.04617513626833	0	0	0	0	2.72596788568235	0	0	0	0	0.963731917780908	0	1.89600460428534	0	0	3.01000429092653	1.02765154250013	2.21491806430961	0	0.958444858232525	0
ENSG00000116726-PRAMEF12	0	0	0	0	0	0	0	0	0	0	0	0	0	0	0	0	0	0	0	0	0	0	0	0	0	0	0	0	0	0	0	0	0	0	0	0	0	0	0	0	0	0.821478006183855	0	0	0	0	0	0
ENSG00000116721-PRAMEF1	0	0	0	0	0	0	0	0	0	0.966670743706113	0	0	0	0	0	0	0	0	0	0	0	0	0	0	0	0	0	0	0	0	0	0	0	0	0	0	0	0	0	0	0	0	0	0	0	0	0	0
ENSG00000228338-LINC01784	0	0	0	0	0	0	0	0	0	0	0	0	0	0	0	0	0	0	0	0	0	0	0	0	0	0	0	0	0	0	0	0	0	0	0	0	0	0	0	0	0	0	0	0	0	0	0	0
ENSG00000239810-PRAMEF11	0	0	0	0	0	0	0	0	0	0	0	0	0	0	0	0	0	0	0	0	0	0	0	0	0	0	0	0	0	0	0	0	0	0	0	0	0	0	0	0	0	0	0	0	0	0	0	0
ENSG00000231103-PRAMEF30P	0	0	0	0	0	0	0	0	0	0	0	0	0	0	0	0	0	0	0	0	0	0	0	0	0	0	0	0	0	0	0	0	0	0	0	0	0	0	0	0	0	0	0	0	0	0	0	0
ENSG00000179172-HNRNPCL1	1.63866774023452	2.44524853094783	0	0	1.07984373182755	1.1171661883548	0.982223295539918	2.14063028445505	2.03784764206334	0.966670743706113	2.1453365910762	0.981726788287518	1.66138281148564	0.959827693697259	1.04598221554673	5.29674597583043	3.09481376763779	4.25050393265926	0	2.54908616915537	1.48607312105321	1.79432394388127	2.15402788130125	4.33095774838238	0	0	1.88469350703883	2.09235027253665	1.77027691426853	4.83064760000479	0.981948721756088	2.70032393841702	0.908655961894116	2.79722447849034	1.00526516490371	0	1.86000500707029	0.963731917780908	2.78023824903281	0	2.68387589943233	0	1.00333476364218	3.0829546275004	0	2.97793500324759	0.958444858232525	0
ENSG00000120952-PRAMEF2	0	0	0	0	0	0	0	0	0	0	0	0	0	0	0	0	0	0	0	0	0	0	0	0	0	0	0	0	0	0	0	0	0	0	0	0	0	0	0	0	0	0	0	0	0	0	0	0
ENSG00000243073-PRAMEF4	0	0	0	0	0	0	0	0	0	0	0	0	0	0	0	0	0	0	0	0	0	0	0	0	0	0	0	0	0	0	0	0	0	0	0	0	0	0	0	0	0	0	0	0	0	0	0	0
ENSG00000187545-PRAMEF10	0	0	0	0	0	0	0	0	0	0	0	0	0	0	0	0	0	0	0	0	0	0	0	0	0	0	0	0	0	0	0	0	0	0	0	0	0	0	0	0	0	0	0	0	0	0	0	0
ENSG00000204510-PRAMEF7	0	0	0	0	0	0	0	0	0	0	0	0	0	0	0	0	0	0	0	0	0	0	0	0	0	0	0	0	0	0	0	0	0	0	0	0	0	0	0	0	0	0	0	0	0	0	0	0
ENSG00000207434-RNU6-1072P	0	0	0	0	0	0	0	0	0	0	0	0	0	0	0	0	0	0	0	0	0	0	0	0	0	0	0	0	0	0	0	0	0	0	0	0	0	0	0	0	0	0	0	0	0	0	0	0
ENSG00000234064-PRAMEF29P	0	0	0	0	0	0	0	0	0	0	0	0	0	0	0	0	0	0	0	0	0	0	0	0	0	0	0	0	0	0	0	0	0	0	0	0	0	0	0	0	0	0	0	0	0	0	0	0
ENSG00000232423-PRAMEF6	0	0	0	0	0	0	0	0	0	0	0	0	0	0	0	0	0	0	0	0	0	0	0	0	0	0	0	0	0	0	0	0	0	0	0	0	0	0	0	0	0	0	0	0	0	0	0	0
ENSG00000274178-PRAMEF28P	0	0	0	0	0	0	0	0	0	0	0	0	0	0	0	0	0	0	0	0	0	0	0	0	0	0	0	0	0	0	0	0	0	0	0	0	0	0	0	0	0	0	0	0	0	0	0	0
ENSG00000274764-PRAMEF27	0	0	0	0	0	0	0	0	0	0	0	0	0	0	0	0	0	0	0	0	0	0	0	0	0	0	0	0	0	0	0	0	0	0	0	0	0	0	0	0	0	0	0	1.02765154250013	0	0	0	0
ENSG00000277058-HNRNPCL3	0	0	0	0	0	0	0	0	0	0	0	0	0	0	0	0	0	0	0	0	0	0	0	0	0	0	0	0	0	0	0	0	0	0.932408159496781	0	0	0	0	0	0	0	0	0	0	0	0	0	0
ENSG00000229571-PRAMEF25	0	0	0	0	0	0	0	0	0	0	0	0	0	0	0	0	0	0	0	0	0	0	0	0	0	0	0	0	0	0	0	0	0	0	0	0	0	0	0	0	0	0	0	0	0	0	0	0
ENSG00000277862-PRAMEF34P	0	0	0	0	0	0	0	0	0	0	0	0	0	0	0	0	0	0	0	0	0	0	0	0	0	0	0	0	0	0	0	0	0	0	0	0	0	0	0	0	0	0	0	0	0	0	0	0
ENSG00000236179-PRAMEF35P	0	0	0.815234419317551	0	0	0	0	0	0	0	0	0	0	0	0	0	0	0	0	0	0	0	0	0	0	0	0	0	0	0	0	0	0	0	0	0	0	0	0	0	0	0	0	0	0	2.97793500324759	0	0
ENSG00000275774-HNRNPCL2	0.819333870117258	0.815082843649277	0	0	1.07984373182755	0	0	0	0	0	0	0	0.830691405742822	1.91965538739452	2.09196443109347	0	0	1.06262598316481	0.993035088454221	0	0	0	0	0	0	0	0	0	3.54055382853706	1.2076619000012	0.981948721756088	1.80021595894468	0	0.932408159496781	0	0	0	0	0.926746083010937	0.948002302142669	0	0.821478006183855	1.00333476364218	1.02765154250013	1.10745903215481	0	0	0
ENSG00000229978-PRAMEF36P	0	0	0	0	0	0	0	0	0	0	0	0	0	0	0	0	0	0	0	0	0	0	0	0	0	0	0	0	0	0	0	0	0	0	0	0	0	0	0	0	0	0	0	0	0	0	0	0
ENSG00000233336-AC245056.1	0	0	0	0	0	0	0	0	0	0	0	0	0	0	0	0	0	0	0	0	0	0	0	0	0	0	0	0	0	0	0	0	0	0	0	0	0	0	0	0	0	0	0	0	0	0	0	0
ENSG00000280267-PRAMEF26	0	0	0	0	0	0	0	0	0	0	0	0	0	0	0	0	0	0	1.98607017690844	0	0	0	0	0	0	0	0	0	0	0	0	0	0	0	0	0	0	0	0	0	0	0	0	0	0	0	0	0
ENSG00000179412-HNRNPCL4	0	0	0.815234419317551	0	0	0	0	0	1.01892382103167	0	0	0	0.830691405742822	0	0	0	1.0316045892126	0	1.98607017690844	0	0	0	1.07701394065062	0	0	0	0	0	0	0	0	0	0	0.932408159496781	0	0	0	0.963731917780908	0	0	0.894625299810777	0.821478006183855	0	0	1.10745903215481	0	0	0
ENSG00000204505-PRAMEF9	0	0	0	0	0	0	0	0	0	0	0	0	0	0	0	0	0	0	0	0	0	0	0	0	0	0	0	0	0	0	0	0	0	0	0	0	0	0	0	0	0	0	0	0	0	0	0	0
ENSG00000279169-PRAMEF13	0	0	0	0	0	0	0	0	0	0	0	0	0	0	0	0	0	0	0	0	0	0	0	0	0	0	0	0	0	0	0	0	0	0	0	0	0	0	0	0	0	0	0	0	0	0	0	0
ENSG00000279804-PRAMEF18	0	0	0	0	0	0	0	0	0	0	0	0	0	0	0	0	0	0	0	0	0	0	0	0	0	0	0	0	0	0	0	0	0	0	0	0	0	0	0	0	0	0	0	0	0	0	0	0
ENSG00000250894-PRAMEF31P	0	0	0	0	0	0	0	0	0	0	0	0	0	0	0	0	0	0	0	0	0	0	0	0	0	0	0	0	0	0	0	0	0	0	0	0	0	0	0	0	0	0	0	0	0	0	0	0
ENSG00000270601-PRAMEF5	0	0	0	0	0	0	0	0	0	0	0	0	0	0	0	0	0	0	0	0	0	0	0	0	0	0	0	0	0	0	0	0	0	0	0	0	0	0	0	0	0	0	0	0	0	0	0	0
ENSG00000231219-PRAMEF32P	0	0	0	0	0	0	0	0	0	0	0	0	0	0	0	0	0	0	0	0	0	0	0	0	0	0	0	0	0	0	0	0	0	0	0	0	0	0	0	0	0	0	0	0	0	0	0	0
ENSG00000207511-RNU6-771P	0	0	0	0	0	0	0	0	0	0	0	0	0	0	0	0	0	0	0	0	0	0	0	0	0	0	0	0	0	0	0	0	0	0	0	0	0	0	0	0	0	0	0	0	0	0	0	0
ENSG00000182330-PRAMEF8	0	0	0	0	0	0	0	0	0	0	0	0	0	0	0	0	0	0	0	0	0	0	0	0	0	0	0	0	0	0	0	0	0	0	0	0	0	0	0	0	0	0	0	0	0	0	0	0
ENSG00000237700-PRAMEF33	0	0	0	0	0	0	0	0	0	0	0	0	0	0	0	0	0	0	0	0	0	0	0	0	0	0	0	0	0	0	0	0	0	0	0	0	0	0	0	0	0	0	0	0	0	0	0	0
ENSG00000204501-PRAMEF15	0	0	0	0	0	0	0	0	0	0	0	0	0	0	0	0	0	0	0	0	0	0	0	0	0	0	0	0	0	0	0	0	0	0	0	0	0	0	0	0	0	0	0	0	0	0	0	0
ENSG00000228229-AC243961.1	0	0	0	0	0	0	0	0	0	0	0	0	0	0	0	0	0	0	0	0	0	0	0	0	0	0	0	0	0	0	0	0	0	0	0	0	0	0	0	0	0	0	0	0	0	0	0	0
ENSG00000204481-PRAMEF14	0	0	0	0	0	0	0	0	0	0	0	0	0	0	0	0	0	0	0	0	0	0	0	0	0	0	0	0	0	0	0	0	0	0	0	0	0	0	0	0	0	0	0	0	0	0	0	0
ENSG00000204480-PRAMEF19	0	0	0	0	0	1.1171661883548	0	0	0	0	0	0	0	0	0	0	0	0	0	0	0	0	0	0	0	0	0	0	0	0	0	0	0	0	0	0	0	0	0	0	0	0	0	0	0	0	0	0
ENSG00000204479-PRAMEF17	0	0	0	0	0	0	0	0	0	0	0	0	0	0	0	0	0	0	0	0	0	0	0	0	0	0	0	0	0	0	0	0	0	0	0	0	0	0	0	0	0	0	0	0	0	0	0	0
ENSG00000204478-PRAMEF20	0	0	0	0	0	0	0	0	0	0	0	0	0	0	0	0	0	0	0	0	0	0	0	0	0	0	0	0	0	0	0	0	0	0	0	0	0	0	0	0	0	0	0	0	0	0	0.958444858232525	0
ENSG00000162494-LRRC38	0	0.815082843649277	4.89140651590531	3.4902111552112	1.07984373182755	2.23433237670961	0	0	1.01892382103167	0.966670743706113	2.1453365910762	1.96345357657504	3.32276562297129	2.87948308109178	0	0	0	0	0	1.27454308457769	0	0.897161971940636	0	0	1.92273529621944	0	0	0	0	0	0	1.80021595894468	0	0	0	0	0	0	0	0	0	0	0	0	0	0.992645001082529	0	0
ENSG00000259961-AL354712.1	0	0	0	0	0	0	0	0	0	0	0	0	0	0	0	0	0	0	0	0	0	0	0	0	0	0	0	0	0	0	0	0	0	0	0	0	0	0	0	0	0	0	0	0	0	0	0	0
ENSG00000215909-BRWD1P1	0	0	0	0	0	0	0	0	0	0	0	0	0	0	0	0	0	0	0	0	0	0	0	0	0	0	0.942346753519415	0	0	0	0.981948721756088	0	0	0	0	0	0	0.963731917780908	0	0	0	0	0	0	0	0	0	0
ENSG00000162493-PDPN	22.122014493166	96.1797755506147	75.0015665772147	159.386309421311	70.1898425687908	46.9209799109017	40.2711551171366	218.344289014415	76.4192865773751	52.2002201601301	66.5054343233622	43.1959786846508	56.4870155905119	135.335704811314	16.7357154487477	21.1869839033217	110.381691045748	128.577743962942	133.066701852866	98.1398175124819	246.688138094833	501.513542314815	68.9288922016399	141.189222597266	443.190485778582	53.3278465090953	269.511171506553	354.653371194962	67.270522742204	213.756156300212	202.281436681754	50.406046850451	26.3510228949294	7.45926527597425	8.04212131922967	1.92392076012935	16.7400450636326	122.393953558175	1.85349216602187	47.4001151071334	163.716429865372	92.0055366925917	3.01000429092653	21.5806823925028	2.21491806430961	723.638205789164	44.0884634786962	61.9967685740839
ENSG00000222952-RNA5SP41	0	0	0	0	0	0	0	0	0	0	0	0	0	0	0	0	0	0	0	0	0	0	0	0	0	0	0	0	0	0	0	0	0	0	0	0	0	0	0	0	0	0	0	0	0	0	0	0
ENSG00000237445-AL359771.1	0	0	0	0	0	0	0	0	0	0	0	0	0	0	0	0	0	0	0	0	0	0	0	0	0	0	0	0	0	0	0	0	0	0	0	0	0	0	0	0	0	0	0	0	0	0	0	0
ENSG00000253085-RF00564	0	0	0	0	0	0	0	0	0	0	0	0	0	0	0	0	0	0	0	0	0	0	0	0	0	0	0	0	0	0	0	1.80021595894468	0	0	0	0	0	0	0	0	0	0	1.00333476364218	0	0	0	0	0
ENSG00000116731-PRDM2	1257.67749062999	1658.69358682628	1236.71061410472	1528.71248598251	1320.64888402509	1359.5912512278	1062.76560577419	1116.33869334331	1302.18464327847	1116.50470898056	1204.60649588929	1255.62856221974	1180.41248756055	1604.83190386182	1082.59159309087	1155.7499719262	1383.38175413409	1203.95523892573	1522.32279060032	958.456399602421	1065.51442779515	1181.56231704582	1391.50201132061	1605.05294155051	1387.25351622233	1824.99741386682	1286.303318554	1232.39431052409	1325.93740878713	1340.50470900133	1520.05662127842	1417.67006766893	949.545480179351	890.449792319426	1126.90224985706	990.819191466615	954.182568627059	1112.14663311917	1044.44283555333	1179.31486386548	1113.80849826442	925.805712969204	1399.65199528084	1071.84055882764	1435.26690567263	1277.53411639321	1037.99578146582	1092.09692334348
ENSG00000189337-KAZN	738.21981697565	749.876216157335	745.939493675559	514.22444353445	741.852643765527	689.291538214913	558.885055162213	1032.85411224956	696.943893585661	463.035286235228	598.54890891026	728.441276909339	521.674202806492	608.530757804062	654.784866932255	806.164737521392	21.6636963734645	22.3151456464611	31.7771228305351	16.5690600995099	16.3468043315853	10.7659436632876	17.23222305041	25.1195549406178	19.2273529621944	46.2174669745492	1.88469350703883	10.4617513626833	15.0473537712825	7.24597140000719	3.92779488702435	7.20086383577871	390.72206361447	303.965059995951	359.884929035528	189.506194872741	256.6806909757	236.114319856322	644.088527692601	765.037857829133	940.251190101127	164.295601236771	1536.10552313617	559.042439120073	697.699190257528	265.036215289035	534.812230893749	728.700479855386
ENSG00000252151-RNU6-1265P	0	0	0	0	0	0	0	0	0	0	0	0	0	0	0	0	0	0	0	0	0	0	0	0	0	0	0	0	0	0	0	0	0	0	0	0	0	0	0	0	0	0	0	0	0	0	0	0
ENSG00000231606-AL357873.1	0	0	0	0	0	0	0	0	0	0	0	0	0	0	0	0	0	0	0	0	0	0	0	0	0	0	0	0	0	0	0	0	0	0	0	0	0	0	0	0	0	0	0	0	0	0	0	0
ENSG00000234593-KAZN-AS1	0	0	0	0	0	0	0	0	0	0	0	0	0	0	0	0	0	0	0	0	0	0	0	0	0	0	0	0	0	0	0	0	0	0	0	0	0	0	0	0	1.78925059962155	0	0	0	0	1.98529000216506	0	0
ENSG00000235829-TBCAP2	0	0	0	0	0	1.1171661883548	0	0	0	0	0	0	0	0	0	0	1.0316045892126	0	0.993035088454221	0	0	0	1.07701394065062	0.866191549676476	0	0	0	0	0.885138457134264	0	0	0	0	0	0	0	0	0	0	0	0	0	0	0	0	0	0.958444858232525	0
ENSG00000175147-TMEM51-AS1	0.819333870117258	0	3.2609376772702	0	2.1596874636551	0	0	4.2812605689101	3.056771463095	0	0	0	1.66138281148564	0	0	1.05934919516609	75.3071350125196	65.8828109562185	107.247789553056	150.396083980167	115.913703442151	69.9786338113696	95.8542407179055	59.7672169276768	78.8321471449972	75.844048368491	54.6561117041261	74.2784346750511	66.3853842850698	92.9899663000923	62.8447181923896	45.9055069530893	0.908655961894116	2.79722447849034	1.00526516490371	1.92392076012935	0	0.963731917780908	2.78023824903281	0	1.78925059962155	1.64295601236771	1.00333476364218	0	0	0.992645001082529	0.958444858232525	0
ENSG00000171729-TMEM51	41.7860273759802	17.1167397166348	35.0550800306547	20.9412669312672	31.315468222999	35.7493180273537	16.6977960241786	46.0235511157836	61.1354292619001	35.7668175171262	62.2147611412098	34.3604375900631	68.9473866766542	47.0315569911657	61.7129507172573	34.9585234404809	951.139431254014	1007.36943204024	930.473877881605	2277.60849214033	1601.98682449536	1140.29286633655	1667.21758012717	760.516180615946	1572.79747230751	1221.80021668616	1005.48398600522	772.077250566025	828.489595877671	1793.37792150178	1403.20472338945	1414.06963575104	73.6011329134234	41.9583671773551	37.1948111014372	46.1740982431044	66.0301777509953	32.7668852045509	51.8977806486125	30.3360736685654	48.309766189782	59.9678944514214	7.02334334549524	14.3871215950019	17.7193445144769	52.610185057374	50.7975774863238	62.9505650136852
ENSG00000204464-C1orf195	0	0	0	0	0	0	0.982223295539918	0	0	0	0	0	0	0	0	0	2.06320917842519	0	0	0	2.97214624210642	1.79432394388127	0	0	0	0	0	0	0	1.2076619000012	0	3.60043191788935	0	0	0	0.961960380064674	0	0	0	0	0	0	0	0	0	0	0	0
ENSG00000215720-AL035405.1	0	0	0	0	0	0	0	0	0	0	0	0	0	0	0	0	0	0	0	0	0	0	0	0	0	0	0	0	0	0	0	0	0	0	0	0	0	0	0	0	0	0	0	0	0	0	0	0
ENSG00000278480-AL391094.1	0	0	0	0	0	0	0	0	0	0	0	0	0	0	0	0	23.7269055518897	20.1898936801315	23.8328421229013	14.0199739303546	29.7214624210642	26.9148591582191	23.6943066943137	20.7885971922354	4.80683824054861	21.3311386036381	12.2505077957524	14.6464519077566	15.9324922284167	14.4919428000144	12.7653333828291	10.8012957536681	0	0	0	0	0	0	0	0	0	0	0	0	0	0	0	0
ENSG00000142621-FHAD1	20.4833467529315	26.8977338404261	30.9789079340669	25.5948818048821	12.9581247819306	8.93732950683842	9.82223295539918	2.14063028445505	38.7191051992034	8.70003669335502	28.9620439795287	16.6893554008878	144.540304599251	235.157784955829	23.0116087420281	9.53414275649478	93.8760176183463	65.8828109562185	57.5960351303448	49.7071802985298	98.080825989512	44.8580985970318	25.848334575615	75.3586648218534	49.9911177017056	58.068099532126	39.5785636478154	51.262581677148	81.4327380563523	154.580723200153	149.256205706925	87.3104740088169	136.298394284117	70.8630201217554	88.4633345115264	35.592534062393	16.7400450636326	97.3369236958717	112.136276044323	23.7000575535667	67.9915227856191	91.1840586864079	12.0400171637061	21.5806823925028	37.6536070932634	86.36011509418	47.9222429116263	38.1518575840516
ENSG00000233485-AL031283.2	2.45800161035178	7.33574559284349	0	0	1.07984373182755	1.1171661883548	4.91111647769959	2.14063028445505	6.11354292619001	1.93334148741223	4.2906731821524	6.87208751801263	3.32276562297129	0	3.1379466466402	2.11869839033217	0	0	0	0	0	0	1.07701394065062	0.866191549676476	0	0	1.88469350703883	6.27705081760996	0	0	0	0	0.908655961894116	2.79722447849034	1.00526516490371	0	0	0.963731917780908	0	1.89600460428534	4.47312649905389	0	1.00333476364218	0	0	0.992645001082529	3.8337794329301	3.81518575840516
ENSG00000236045-AL031283.3	0	4.07541421824639	1.6304688386351	0	1.07984373182755	0	0	0	0	0	2.1453365910762	0	1.66138281148564	0	1.04598221554673	0	0	0	0	0	0	0	0	0	0	0	0.942346753519415	0	0	0	0	0	0	0	0	0	2.79000751060544	0	0	0.948002302142669	0.894625299810777	0	0	0	0	0	0.958444858232525	0
ENSG00000228140-AL031283.1	0	1.63016568729855	0.815234419317551	0	2.1596874636551	3.35149856506441	1.96444659107984	2.14063028445505	0	0.966670743706113	1.0726682955381	1.96345357657504	1.66138281148564	0	2.09196443109347	0	3.09481376763779	4.25050393265926	14.8955263268133	5.09817233831075	8.91643872631927	11.6631056352283	22.6172927536631	19.0562140928825	12.4977794254264	11.8506325575767	13.1928545492718	17.7849773165615	15.9324922284167	10.8689571000108	10.801435939317	18.0021595894468	0.908655961894116	0	1.00526516490371	0.961960380064674	1.86000500707029	0.963731917780908	0	9.48002302142669	3.57850119924311	0	2.00666952728435	11.3041669675015	0	0	0	0.953796439601291
ENSG00000142634-EFHD2	1492.00697748353	1377.49000576728	1370.4090588728	880.696614831626	1282.85435341113	1120.51768691987	1210.09910010518	737.447132994765	1564.04806528361	907.70382834004	1768.83001934233	1318.45907667014	1493.58314752559	1000.14045683254	1574.20323439783	1018.03457655461	5002.25065309188	5466.1480573998	4032.71549421259	7495.58788040138	7547.76538182926	6341.14081767641	7141.67944045429	4019.12879049885	5664.37818266248	4435.69176630097	6194.98755763663	5119.98111689719	4004.36638007541	6084.20065220604	5263.24514861263	5471.75640721235	1508.36889674423	1467.61044304793	1140.97596216571	1052.38465579075	878.852365840712	825.918253538238	1315.05269179252	802.95794991484	1479.71024588703	2389.67951998883	453.507313166264	857.061386445111	777.436240572674	990.659711080364	1713.69940651976	1866.57963229973
ENSG00000162438-CTRC	1.63866774023452	2.44524853094783	1.6304688386351	3.4902111552112	3.23953119548265	2.23433237670961	1.96444659107984	1.07031514222752	0	0.966670743706113	1.0726682955381	0.981726788287518	0	0	1.04598221554673	0	4.12641835685039	5.31312991582407	1.98607017690844	12.7454308457769	0	5.38297183164381	25.848334575615	7.79572394708828	1.92273529621944	4.74025302303069	5.65408052111649	6.27705081760996	7.96624611420837	12.076619000012	6.87364105229262	9.00107979472339	1.81731192378823	0	0	0	0.930002503535145	0	0.926746083010937	1.89600460428534	0	2.46443401855156	2.00666952728435	1.02765154250013	0	0.992645001082529	0	0
ENSG00000142615-CELA2A	0	0	0	0	0	0	0	0	0	0	0	0	0	0	0	0	0	0	0	0	0	0	0	0	0	0	0	0	0	0	0.981948721756088	0	0	0	0	0	0	0	0	0	0	0	0	2.05530308500027	0	0	0	0
ENSG00000215704-CELA2B	0	0	0	0	0	0	0	0	0	0	0	0	0	0	0	0	0	1.06262598316481	0	0	0	0	0	0	0	0	0	0	0	0	0	2.70032393841702	0	0	0	0	0	0	0	0	0	0	0	0	0	0	0	0
ENSG00000132906-CASP9	126.177415998058	185.023805508386	207.069542506658	258.275625485629	165.216090969615	160.871931123092	214.124678427702	218.344289014415	155.895344617845	162.400684942627	150.173561375334	205.180898752091	161.154132714108	220.76036955037	207.104478678253	216.107235813882	654.037309560786	1125.32091617154	564.043930241997	1317.87754945333	1710.47016233225	445.889500054496	785.143162734305	489.398225567209	350.899191560049	504.836946952769	449.499401428761	414.285353962257	393.001474967613	1700.38795520169	359.393232162728	441.953017920918	335.294049938929	246.15575410715	267.400533864387	351.115538723606	330.150888754977	356.580809578936	246.514458080909	277.764674527802	237.075704449856	249.729313879892	265.883712365177	236.359854775031	239.211150945438	275.955310300943	204.148754803528	214.60419891029
ENSG00000116138-DNAJC16	817.695202377024	841.980577489703	820.125825833456	1085.45566927068	826.080454848076	944.005429159809	1082.41007168499	1140.95594161454	846.725695277316	831.336839587257	763.739826423127	862.937846904729	843.982468234708	915.675619787185	972.763460458463	969.304513576969	465.253669734881	490.933204222144	582.911596922627	423.148304079792	389.351157715942	314.006690179222	382.339948930972	605.467893223857	702.759750768207	675.486055781873	570.119785879246	697.798815890973	518.691135880679	469.780479100466	735.47959259531	483.357984976646	995.886934235951	951.988730846213	953.99664149362	1069.69994263192	1118.79301175278	1014.8097094233	1396.60634709748	1195.43090300191	1001.98033578807	720.436211423241	1009.35477222403	989.628435427629	1106.35157312265	974.777391063044	920.107063903224	922.321157094448
ENSG00000251866-SCARNA21B	0	0.815082843649277	0	0	1.07984373182755	0	0	0	0	0	1.0726682955381	0	2.49207421722847	0	0	0	0	0	0	0	0	0	0	0.866191549676476	1.92273529621944	0	0	0	1.77027691426853	0	0.981948721756088	0	0	0	0	0	0	0	0	0	0	0	0	0	1.10745903215481	0	0	0
ENSG00000272510-AL121992.3	0	0	0	0	0	0	0	0	0	0	1.0726682955381	0	0.830691405742822	0	0	0	2.06320917842519	0	0	0	0	2.69148591582191	3.23104182195187	1.73238309935295	0	0	0	0	0.885138457134264	0	0	0	0.908655961894116	0	0	0	0	0	0	0	0	0	0	0	1.10745903215481	0	0	0.953796439601291
ENSG00000116771-AGMAT	29.4960193242213	56.2407162118001	55.4359405135935	31.4119003969008	18.3573434410684	43.5694813458373	22.5911357974181	21.4063028445505	55.0218863357101	21.2667563615345	40.7613952304478	58.9036072972511	59.8097812134832	30.7144861983123	81.5866128126452	42.3739678066435	85.6231809046456	66.9454369393833	122.143315879869	7.64725850746612	2.97214624210642	52.0353943725569	23.6943066943137	110.872518358589	12.4977794254264	59.2531627878836	65.964272746359	76.3707849475878	106.216614856112	59.1754331000587	26.5126154874144	112.513497434042	40.8895182852352	50.3500406128262	23.1210987927853	25.9729302617462	53.9401452050384	26.9844936978654	47.2640502335578	53.0881289199894	68.8861480854298	90.362580680224	6.02000858185306	31.8571978175041	37.6536070932634	46.6543150508789	66.1326952180442	68.673343651293
ENSG00000237301-AL121992.1	0.819333870117258	4.07541421824639	0	2.32680743680747	0	0	0	1.07031514222752	2.03784764206334	0.966670743706113	2.1453365910762	0	0.830691405742822	0	0	0	0	1.06262598316481	0	0	0	0	0	0	0	1.18506325575767	0	0	0	0	0	0	2.72596788568235	0.932408159496781	0	2.88588114019402	0.930002503535145	5.78239150668545	0.926746083010937	4.74001151071334	2.68387589943233	1.64295601236771	7.02334334549524	0	1.10745903215481	0	0.958444858232525	0
ENSG00000235084-CHCHD2P6	121.261412777354	125.522757921989	115.763287543092	152.405887110889	161.976559774133	128.474111660802	135.546814784509	117.734665645028	166.084582828162	182.700770560455	122.284185691343	133.514843207102	133.741316324594	121.898117099552	123.425901434515	129.240601810263	119.666132348661	147.705011659909	110.226894818418	174.612402587143	203.59201758429	177.638070444246	136.780770462629	72.760090172824	110.557279532618	168.27898231759	131.928545492718	123.448666079662	105.331476398977	130.427485200129	98.1948721756088	135.016196920851	116.307963122447	104.429713863639	143.75291858123	92.3481964862087	107.880290410077	73.243625751349	113.989768210345	83.4242025885548	93.0410311803208	136.36534902652	72.2401029822367	83.2397749425108	78.6295912829913	92.3159851006752	151.434287600739	128.762519346174
ENSG00000252417-RNU7-179P	0.819333870117258	0	0	0	0	0	0	0	0	0	0	0	0	0	0	0	0	0	0	0	0	0	0	0	0	0	0	0	0	0	0	0	0	0	0	0	0	0	0	0	0	0	0	0	0	0	0	0
ENSG00000236500-CD24P1	0	0	0	0	0	0	0	0	0	0	0	0	0	0	0	0	0	1.06262598316481	0	0	1.48607312105321	0	1.07701394065062	0	0	0	0	0	0	0	0	1.80021595894468	0	0	0	0	0	0	0	0	0	0	0	0	0	0.992645001082529	0	0
ENSG00000197312-DDI2	862.758565233473	929.194441760176	855.996140283428	894.657459452471	963.220608790175	862.452297409908	977.312179062218	1038.2056879607	730.568379679706	957.004036269052	859.207304726018	903.188645224517	909.607089288391	886.880788976268	880.71702549035	933.286640941323	2558.37938124724	3042.29818980086	3249.21080942221	1614.84608815993	2564.96220693784	2329.03247915789	2393.12497612569	3376.4146606389	2099.62694347163	3557.55989378453	1565.23795759575	2153.02843044021	2543.88792580387	2255.91242920224	2577.61539460973	1969.43625908548	759.636384143481	932.408159496781	759.980464667204	927.329806382346	934.652516052821	795.078832169249	927.672829093948	1002.98643566694	921.4640588051	938.127883061962	932.097995423582	806.706460862605	852.743454759201	908.270175990514	944.068185359037	932.812917930063
ENSG00000215695-RSC1A1	0	0	0	0	0	0	0	0	0	0	0	0	0	0	0	0	0	0	0	0	0	0	0	0	0	0	0	0	0	0	0	0	0	0	0	0	0	0	0	0	0	0	0	0	0	0	0	0
ENSG00000271742-AL121992.2	0	0	0	0	0	0	0	0	0	0	0	0	0	0	0	0	3.09481376763779	0	1.98607017690844	3.82362925373306	10.4025118473725	4.48580985970318	5.38506970325312	0	1.92273529621944	2.37012651151535	0.942346753519415	1.04617513626833	0	0	0	3.60043191788935	0	0	0	0	0	0	0	0	0	0.821478006183855	0	1.02765154250013	0	0	0	0
ENSG00000116786-PLEKHM2	2326.90819113301	2538.9830579675	2073.14112832453	2033.62969976973	2282.78964908344	2150.544912583	2196.25128882726	2343.99016147828	2432.17116080259	1707.140533385	2564.7498946316	2270.73406130903	2263.63408064919	2356.37698802677	2263.50551444313	1774.4099019032	5633.59266168999	5949.64287973979	4883.74656501786	7883.048978113	7856.86859100833	5357.85129642948	6892.88922016399	5004.85477403068	6120.06644786649	6223.9522192393	4329.14098566819	4910.74608964352	4125.6303487028	6347.4709464063	5347.69273868366	4487.03827766961	2432.47200999055	2247.10366438724	2158.30430904826	2718.50003406277	2159.46581320861	2185.7439895271	2087.03217894063	2810.82682585301	2235.66862422713	1933.75922655679	2769.20394765241	3097.3417490954	2263.64626172443	2339.66426755152	1792.29188489482	1925.71501155501
ENSG00000237938-AL450998.2	0.819333870117258	0	0	0	2.1596874636551	0	0	0	0	0	0	0	0	0	0	0	0	0	0	1.27454308457769	0	0	0	0	0	0	0	0	0	0	1.96389744351218	0	0	0	0	0	0	0.963731917780908	0	0	0	0	0	0	0	0.992645001082529	0	0
ENSG00000162461-SLC25A34	39.3280257656284	42.3843078697624	33.4246111920196	29.0850929600933	42.1139055412745	27.9291547088701	22.5911357974181	44.953235973556	39.7380290202351	20.3000856178284	26.8167073884525	19.6345357657504	16.6138281148564	42.2324185226794	12.5517865865608	22.2463330984878	155.772292971102	137.078751828261	87.3870877839714	265.104961592159	277.895673636951	354.378978916551	401.726199862683	182.766416981736	145.166514864568	263.084042778203	80.0994740491502	138.095117987419	169.061445312644	224.625113400223	144.346462098145	180.92170387394	29.0769907806117	26.1074284659099	20.1053032980742	44.250177482975	26.9700726025192	23.1295660267418	10.1942069131203	34.1280828771361	33.1011360929988	30.3946862288026	53.1767424730354	24.6636370200032	24.3640987074057	53.6028300584566	24.9195663140457	23.8449109900323
ENSG00000224459-SLC25A34-AS1	0.819333870117258	0	0	1.16340371840373	0	0	0	4.2812605689101	0	0	0	0	0	0	0	0	1.0316045892126	0	0	0	0	0	0	0	0	0	0	0	0	0	0	0	0	0.932408159496781	0	0.961960380064674	0.930002503535145	0	0.926746083010937	3.79200920857067	0	4.10739003091927	4.01333905456871	1.02765154250013	1.10745903215481	1.98529000216506	0	0.953796439601291
ENSG00000162460-TMEM82	0	0	0	0	0	0	0	0	0	0	0	0	0	0	0	0	0	0	0	0	0	0	0	1.73238309935295	0	2.37012651151535	0	0	0	0	0	0	0.908655961894116	0	0	0	0	0	1.85349216602187	0	0	0	0	0	0	0	0	0
ENSG00000162458-FBLIM1	1505.1163194054	1309.02304690074	1807.37470762701	3325.00782719787	1819.53668812942	2285.72202137393	906.592101783344	3769.64993092534	2204.95114871253	1915.94141402552	1534.98833091502	2314.91176678197	1359.841831201	2185.52765854866	2427.72472228397	3150.50450642394	11.3476504813386	52.0686731750759	10.9233859729964	72.6489558209282	172.384482042173	8.07445774746572	77.5450037268449	12.9928732451471	46.1456471092667	17.7759488363651	2.82704026055824	3.13852540880498	2.65541537140279	16.9072666000168	5.89169233053653	1.80021595894468	2262.55334511635	2468.08439818798	2162.32536970788	2257.72101201179	2481.24667943177	1337.6599018799	3386.33018732197	2661.99046441661	1826.82486221361	1782.60727341897	6254.78891654533	4008.86866729302	3347.84865420398	2118.30443231012	3132.19779670389	1909.50047208178
ENSG00000224321-RPL12P14	3.27733548046903	0	0	1.16340371840373	0	2.23433237670961	1.96444659107984	1.07031514222752	0	0	1.0726682955381	0	0.830691405742822	2.87948308109178	0	0	2.06320917842519	0	0.993035088454221	0	0	0	1.07701394065062	0.866191549676476	0	0	0.942346753519415	0	0	1.2076619000012	0	0	1.81731192378823	0	3.01579549471113	0.961960380064674	0.930002503535145	4.81865958890454	1.85349216602187	0	1.78925059962155	1.64295601236771	3.01000429092653	2.05530308500027	4.42983612861923	0	0	0.953796439601291
ENSG00000233954-UQCRHL	632.525747730524	881.919636828518	829.908638865267	796.931547106557	688.940300905977	803.242489427103	1099.10786770917	640.04845505206	945.561305917388	907.70382834004	748.722470285594	735.313364427351	861.426987755307	836.009921210313	741.601390822634	774.384261666409	1194.59811430819	1130.63404608736	1197.60031667579	1082.08707880646	1407.31124563739	1244.36365508166	1092.09213581973	1041.16224271112	1008.4746628671	1038.11541204372	802.879433998541	1071.28333953877	1026.76061027575	1224.56916660122	897.501131685065	986.518345501683	761.453696067269	881.125710724458	666.490804331159	635.85581122275	969.992611187157	898.198147371806	629.260590364426	764.089855526991	636.973213465273	713.042909367586	578.924158621536	731.687898260095	697.699190257528	757.38813582597	889.436828439783	724.885294096981
ENSG00000178715-AL450998.1	237.606822334005	30.9731480586725	267.396889536157	678.264367829376	274.280307884198	330.681191753022	293.684765366435	14.9844119911853	18.34062877857	48.3335371853057	155.536902853025	560.565996112173	202.688703001249	284.108997334389	217.564300833721	40.2552694163113	292.975703336378	272.032251690192	249.251807202009	61.178068059729	29.7214624210642	484.467464847943	308.025987026078	330.885171976414	23.0728235546333	226.347081849715	229.932607858737	30.3390789517815	28.3244306282964	664.214045000659	12.7653333828291	33.3039952404765	331.659426091352	272.26318257306	319.67432243938	35.592534062393	305.970823663063	54.9327193135118	33.3628589883937	195.28847424139	374.848000620716	629.252152736833	293.977085747158	287.742431900037	390.933038350647	410.955030448167	285.616567753293	596.122774750807
ENSG00000179743-FLJ37453	11.4706741816416	22.0072367785305	21.1960949022563	24.4314780864784	20.5170309047235	16.757492825322	24.5555823884979	51.3751268269212	40.7569528412667	21.2667563615345	22.5260342063001	21.5979893423254	14.9524453033708	22.076036955037	32.4254486819488	24.36503148882	42.2957881577165	43.5676653097574	62.5612105726159	67.5507834826174	92.1365335052992	69.9786338113696	73.2369479642424	39.8448112851179	42.3001765168278	55.6979730206106	48.0596844294901	64.8628584486362	44.2569228567132	72.4597140000719	49.0974360878044	63.907666542536	39.9808623233411	27.0398366254067	29.1526897822076	46.1740982431044	35.3400951343355	45.2954001357027	27.8023824903281	51.1921243157041	33.1011360929988	50.1101583772151	50.1667381821088	34.9401524450045	26.5790167717154	37.7205100411361	39.2962391875335	34.3366718256465
ENSG00000065526-SPEN	3081.51468551101	3365.47706142787	2929.95250302728	3340.13207553712	3113.18947885883	2904.63208972249	2817.01641160848	2635.11588016417	3265.6508464065	2637.07778883028	2925.1664419324	2872.53258252928	2723.00642802497	3149.19466302071	2392.16132695538	2843.29323982578	2760.57388073291	2353.71655271006	2625.58477387296	1883.77467900582	2333.13480005354	2106.53631011661	2411.43421311675	2537.94124055207	3145.59494461501	3942.70545190578	3399.98708669805	3136.43305853244	3313.95838351068	3540.86469080351	3920.92124597206	3406.9087023028	1761.88391011269	1874.14040058853	1709.95604550121	1641.10440839033	2060.88554783388	1631.59813680308	1969.33542639824	1536.71173177327	2333.18278190651	2224.56244074588	2078.90963026659	1708.98451517772	2670.08372652524	1406.57796653394	1771.20609801371	2514.207414789
ENSG00000270620-AL034555.1	0	0	0	0	0	0	0	0	0	0	0	0	0	0	0	0	0	0	0	0	0	0	0	0	0	0	0	0	0	0	0	0	0	0	0	0	0	0	0	0	0	0	0	0	0	0	0	0
ENSG00000116809-ZBTB17	386.725586695346	395.315179169899	418.215257109904	381.596419636424	416.819680485435	449.100807718631	377.173745487328	366.047778641813	488.064510274169	435.001834667751	467.683376854612	433.923240423083	419.499159900125	407.926769821335	423.622797296427	414.20553530994	1033.66779839102	1263.46229398296	711.013123333222	1423.66462547328	1450.40736614794	1259.61540860465	1252.56721297668	761.382372165622	750.828133173693	891.16756832977	873.555440512497	821.247481970636	859.46944187737	1387.60352310138	818.945233944578	1135.93627009409	464.323196527893	425.178120730532	585.064325973959	428.07236912878	472.441271795854	456.80892902815	364.211210623298	341.280828771361	420.473890911065	399.238311005353	459.527321748117	419.281829340055	598.027877363596	316.653755345327	355.583042404267	506.465909428285
ENSG00000234607-AL355994.4	0	0	0	0	0	0	0	0	0	0	0	0	0	0	0	0	0	0	0	0	0	0	0	0	0	0	0	0	0	0	0	0	0	0	0	0	0	0	0	0	0	0	0	0	0	0	0	0
ENSG00000231353-AL355994.1	0	0	0	0	0	0	0	0	0	0	0	0	0	0	0	0	0	0	0	0	0	0	0	0	0	0	0	0	0	0	0	0	0	0	0	0	0	0	0	0	0	0	0	0	0	0	0	0
ENSG00000275503-AL355994.5	0	0	0	0	0	0	0	0	0	0	0	0	0	0	0	0	0	0	0	0	0	0	0	0	0	0	0	0	0	0	0	0	0	0	0	0	0	0	0	0	0	0	0	0	0	0	0	0
ENSG00000224966-TBC1D3P6	0	0	0	0	0	0	0	0	0	0	0	0	0	0	0	0	0	0	0	0	0	0	0	0	0	0	0	0	0	0	0	0	0	0	0	0	0	0	0	0	0	0	0	0	0	0	0	0
ENSG00000183888-SRARP	0	0	0	0	0	0	0	0	0	0	0	0	0	0	0	2.11869839033217	0	0	0	0	0	0	0	0	0	0	0	0	0	0	0	0	0	0	0	0	0	0	0	0	0	0	0	0	0	0	0	0
ENSG00000233078-AL355994.3	0.819333870117258	0	0	0	0	0	0	0	0	0	0	0	0	0	0	0	0	0	0	0	0	0	0	0	0	0	0	0	0	0	0	0	0	0	0	0	0	0	0	0	0	0	0	0	0	0	0	0
ENSG00000173641-HSPB7	24035.9784137599	41129.8953733862	18839.2521960093	18403.8834214287	18141.3746947029	17934.985987848	8230.04899332897	2210.20076869984	30316.0404471552	6196.35946715619	28868.7218378169	26059.9375950922	27986.8241508814	37846.9657901766	19718.856727487	10183.5238131316	170.214757220078	99.8868424174925	184.704526452485	33.1381201990199	5.94429248421285	314.903852151163	3.23104182195187	360.335684665414	37.4933382762792	240.567840918808	173.391802647572	268.86701002096	276.16319862589	18.114928500018	51.0613335313166	193.523215586553	629.698581592622	698.373711463089	280.468981008135	62.5274247042038	319.92086121609	153.233374927164	238.173743333811	141.252343019258	4194.00340551292	22.1799061669641	419.39393120243	633.033350180082	220.384347398807	329.5581403594	2462.24484079936	337.643939618857
ENSG00000186510-CLCNKA	25.399349973635	78.2479529903306	25.2722669988441	24.4314780864784	30.2356244911714	34.6321518389989	11.786679546479	5.35157571113762	43.8137243043617	5.80002446223668	45.0520684126002	33.3787108017756	29.0741992009988	101.741735531909	24.0575909575749	11.652841146827	67.0542982988188	13.8141377811426	47.6656842458026	7.64725850746612	1.48607312105321	104.967950717054	22.6172927536631	71.027707073471	13.4591470735361	61.623289299399	61.252538978762	110.894564444443	66.3853842850698	24.153238000024	7.85558977404871	57.6069106862297	0	3.72963263798712	2.01053032980742	0.961960380064674	0	2.89119575334272	0	0	9.84087829791855	0	0	0	0	4.96322500541265	2.87533457469758	1.90759287920258
ENSG00000232456-AL355994.2	0	4.07541421824639	0.815234419317551	0	0	0	0	0	0	1.93334148741223	0	0	0	0.959827693697259	0	2.11869839033217	0	0	0	0	0	0	0	0.866191549676476	0	0	3.76938701407766	0	0	0	0	0	0.908655961894116	0.932408159496781	0	0	0	0	0	0	0.894625299810777	0.821478006183855	1.00333476364218	0	1.10745903215481	0	0	0
ENSG00000184908-CLCNKB	3.27733548046903	4.89049706189566	1.6304688386351	8.14382602882613	6.4790623909653	2.23433237670961	1.96444659107984	8.5625211378202	1.01892382103167	1.93334148741223	1.0726682955381	5.89036072972511	2.49207421722847	5.75896616218356	1.04598221554673	0	0	0	0	0	0	0.897161971940636	0	0	0	0	0	1.04617513626833	0	0	0	0	1.81731192378823	0.932408159496781	2.01053032980742	0	0	0	0.926746083010937	4.74001151071334	1.78925059962155	1.64295601236771	3.01000429092653	1.02765154250013	3.32237709646442	1.98529000216506	3.8337794329301	3.81518575840516
ENSG00000185519-FAM131C	8.19333870117258	12.2262426547392	4.89140651590531	12.7974409024411	9.71859358644796	5.58583094177401	2.94666988661975	9.63283628004772	22.4163240626967	5.80002446223668	25.7440390929144	13.7441750360253	7.4762226516854	12.4777600180644	15.689733233201	3.17804758549826	4.12641835685039	1.06262598316481	0	0	2.97214624210642	0	0	0	0	1.18506325575767	0	5.23087568134163	3.54055382853706	0	0	2.70032393841702	9.08655961894116	11.1888979139614	18.0947729682668	4.80980190032337	7.44002002828116	1.92746383556182	7.4139686640875	13.2720322299974	7.15700239848622	5.75034604328698	2.00666952728435	6.1659092550008	25.4715577395606	11.9117400129904	1.91688971646505	6.67657507720904
ENSG00000142627-EPHA2	979.103974790124	439.32965272696	541.315654426854	568.904418299426	767.768893329389	783.133498036717	430.213803446484	1532.69128366982	633.770616681698	471.735322928583	641.455640731784	429.014606481645	588.960206671661	410.806252902427	1473.78894170535	861.250895670029	1.0316045892126	0	9.93035088454221	6.37271542288844	1.48607312105321	2.69148591582191	3.23104182195187	1.73238309935295	0	2.37012651151535	6.5964272746359	5.23087568134163	3.54055382853706	8.45363330000839	9.81948721756088	4.50053989736169	1616.49895620963	1433.11134114655	2171.37275619201	1264.01593940498	2139.00575813083	1766.5206052924	1366.95047244113	1059.8665737955	2417.27756008872	2188.41740847379	101.33681112786	677.222366507588	416.404596090207	678.96918074045	1523.92732458972	1527.98189624127
ENSG00000227959-AL451042.2	9.8320064414071	0	1.6304688386351	1.16340371840373	3.23953119548265	3.35149856506441	2.94666988661975	3.21094542668257	8.15139056825335	3.86668297482445	6.4360097732286	6.87208751801263	0	3.83931077478904	0	6.35609517099652	0	0	0	0	0	0	0	0	0	0	0	0	0	0	0	0	0.908655961894116	3.72963263798712	2.01053032980742	2.88588114019402	7.44002002828116	8.67358726002817	2.78023824903281	4.74001151071334	6.26237709867544	0	1.00333476364218	1.02765154250013	0	6.9485150075777	1.91688971646505	5.72277863760775
ENSG00000224621-AL451042.1	0.819333870117258	2.44524853094783	0.815234419317551	2.32680743680747	6.4790623909653	4.46866475341921	2.94666988661975	5.35157571113762	3.056771463095	0.966670743706113	3.2180048866143	2.94518036486255	2.49207421722847	1.91965538739452	5.22991107773367	1.05934919516609	0	0	0	0	2.97214624210642	0	0	0	0	0	0	0	0	0	0	0	1.81731192378823	5.59444895698069	5.02632582451855	4.80980190032337	6.51001752474602	2.89119575334272	2.78023824903281	6.63601611499868	4.47312649905389	3.28591202473542	0	6.1659092550008	1.10745903215481	6.9485150075777	1.91688971646505	5.72277863760775
ENSG00000234166-ARHGEF19-AS1	0	0	0	0	0	0	0	0	0	0	0	0	0	0	0	0	0	0	0	0	0	0	0	0	0	0	0	0	0	0	0	0	0	0	0	0	0	0	0	0	0	0	0	0	0	0	0	0
ENSG00000142632-ARHGEF19	229.413483632832	166.276900104453	203.808604829388	262.929240359244	199.771090388097	271.471383770217	175.817969901645	224.76617986778	166.084582828162	263.901113031769	128.720195464572	126.64275568909	160.323441308365	220.76036955037	130.747776943342	240.472267302702	73.2439258340944	66.9454369393833	70.5054912802497	65.001697313462	60.9289979631817	64.5956619797258	84.0070873707487	58.0348338283239	46.1456471092667	28.4415181381841	72.5607000209949	91.0172368553444	46.0271997709817	76.0826997000755	45.1696412007801	57.6069106862297	205.35624738807	284.384488646518	333.748034748031	257.805381857333	257.610693479235	250.570298623036	188.12945485122	145.992354529971	222.761699652883	350.771108640506	66.2200944003837	94.5439419100123	335.560086742906	213.418675232744	314.369913500268	243.218092098329
ENSG00000237276-ANO7L1	13.1093419218761	6.52066274919422	6.52187535454041	19.7778632128635	6.4790623909653	3.35149856506441	4.91111647769959	8.5625211378202	5.09461910515834	8.70003669335502	4.2906731821524	14.7259018243128	6.64553124594258	20.1563815676424	6.2758932932804	12.712190341993	7.22123212448818	19.1272676969667	18.8676666806302	5.09817233831075	4.45821936315964	14.3545915510502	9.69312546585562	6.92953239741181	6.72957353676806	21.3311386036381	1.88469350703883	14.6464519077566	1.77027691426853	7.24597140000719	9.81948721756088	5.40064787683403	14.5384953903059	21.445387668426	16.0842426384593	18.2772472212288	18.6000500707029	20.2383702733991	11.1209529961312	12.3240299278547	17.8925059962155	21.3584281607802	11.0366824000639	7.19356079750094	16.6118854823221	30.7719950335584	12.4597831570228	12.3993537148168
ENSG00000132881-CPLANE2	36.8700241552766	41.5692250261131	43.2074242238302	91.9088937538949	60.4712489823428	54.7411432293853	49.1111647769959	83.4845810937469	39.7380290202351	69.6002935468402	57.9240879590574	50.0680662026634	52.3335585617978	75.8263878020835	48.1151819151498	79.4511896374565	18.5688826058267	25.5030235959555	46.6726491573484	15.2945170149322	5.94429248421285	15.2517535229908	12.9241672878075	32.9152788877061	14.4205147216458	37.9220241842455	30.1550961126213	20.9235027253665	29.2095690854307	14.4919428000144	39.2779488702435	27.9033473636425	65.4232292563763	73.6602446002457	90.4738648413338	95.2340776264028	102.300275388866	103.119315202557	110.282783878302	126.084306184975	64.4130215863759	69.8256305256277	67.2234291640259	81.1844718575106	78.6295912829913	126.065915137481	86.2600372409273	53.4126006176723
ENSG00000233929-MT1XP1	0	1.63016568729855	3.2609376772702	2.32680743680747	3.23953119548265	6.70299713012882	8.84000965985926	6.42189085336515	3.056771463095	3.86668297482445	2.1453365910762	2.94518036486255	4.98414843445693	3.83931077478904	5.22991107773367	8.47479356132869	7.22123212448818	7.4383818821537	22.8398070344471	17.8436031840876	11.8885849684257	17.9432394388127	12.9241672878075	9.52810704644124	8.6523088329875	2.37012651151535	22.616322084466	12.5541016352199	7.08110765707411	9.66129520000959	5.89169233053653	7.20086383577871	4.54327980947058	3.72963263798712	10.0526516490371	8.65764342058207	5.58001502121087	3.85492767112363	9.26746083010937	4.74001151071334	5.36775179886466	7.39330205565469	7.02334334549524	3.0829546275004	3.32237709646442	7.94116000866023	10.5428934405578	4.76898219800646
ENSG00000037637-FBXO42	643.177088042048	540.399925339471	594.305891682495	894.657459452471	618.750458337187	647.956389245786	592.28064721057	933.314804022402	605.240749692811	652.502752001627	635.019630958555	561.54772290046	564.870155905119	762.103188795624	616.083524957026	732.010293859766	646.816077436298	651.389727680031	684.201175944958	792.765798607321	780.188388552936	647.750943741139	738.831563286328	737.995200324357	947.908501036186	746.589851127334	775.551378146478	967.712001048202	747.941996278453	599.000302400594	942.670772885845	738.088543167318	747.823856638857	749.656160235412	1106.79694655898	887.889430799695	817.472200607393	864.467530249474	841.485443373931	767.881864735562	616.396831569625	576.677560341066	970.224716441985	733.743201345095	976.778866360539	913.233400995927	580.81758408891	619.013889301238
ENSG00000055070-SZRD1	5459.22157659129	5545.82366818968	5753.10929712396	4370.90777004283	5700.49506031764	5641.68925119175	5651.71284253669	4873.14484256192	6106.41045944279	4468.91884815336	5863.20490341126	5436.80295353628	5607.99768016979	5063.09108425304	6794.70047219158	5074.28264484556	4816.56182703362	4080.48377535289	4986.02917912864	4163.9322573153	4048.06318174895	4077.60116247019	4105.57714176018	4694.7581992465	3977.17796022992	5324.48920811922	4404.52872594974	5078.13411144645	4637.24037692641	4694.18180530466	4247.91017031684	5388.94647310089	4327.01969053978	4660.17598116491	4430.20358173065	4354.79464055278	4712.32268541258	4349.32214494524	3893.26029472895	3925.67753317279	4833.66049487763	5586.05044205021	2804.32066437988	3726.26449310548	4113.10284542295	4876.86489031847	5150.68266814159	5592.10852538237
ENSG00000226457-RPL22P3	1.63866774023452	1.63016568729855	0.815234419317551	0	1.07984373182755	2.23433237670961	0	1.07031514222752	0	2.90001223111834	0	2.94518036486255	0.830691405742822	0.959827693697259	0	0	6.18962753527558	1.06262598316481	0	2.54908616915537	1.48607312105321	1.79432394388127	3.23104182195187	1.73238309935295	0	0	0	1.04617513626833	0.885138457134264	0	0	1.80021595894468	0	2.79722447849034	2.01053032980742	3.8478415202587	1.86000500707029	0.963731917780908	0.926746083010937	0.948002302142669	0	2.46443401855156	1.00333476364218	2.05530308500027	1.10745903215481	0	0.958444858232525	0.953796439601291
ENSG00000187144-SPATA21	0	0	0	0	2.1596874636551	0	1.96444659107984	0	0	0	1.0726682955381	0	1.66138281148564	0	0	0	0	0	1.98607017690844	0	0	1.79432394388127	1.07701394065062	1.73238309935295	0	2.37012651151535	0.942346753519415	0	0.885138457134264	0	0	0	0	0	0	0	0	3.85492767112363	0	1.89600460428534	0	0	0	0	0	0	0	0
ENSG00000157191-NECAP2	1651.77708215639	1497.30718378372	1485.35711199658	1470.54230006232	1763.38481407439	1651.1716263884	1741.48190299227	1564.80073793664	1866.66844013002	1250.87194235571	1620.80179455807	1667.95381330049	1615.69478416979	1661.46173778996	1697.62913583235	1306.17755763978	3364.06256542228	3560.85966958529	3076.42270403118	3335.47925233981	2970.66016898537	2843.10628907987	3008.09993623719	3042.06472246378	4407.87066658308	3136.86243799056	3775.98344135229	4105.19123471691	3146.66721511231	3609.70141910358	4678.98565916776	4168.4000529364	1218.50764490001	1216.7926481433	1140.97596216571	1274.59750358569	1227.60330466639	1193.10011421276	1368.80396460715	1284.54311940332	1374.14446050935	1295.47081575194	1154.83831295215	1225.98829020266	1067.59050699723	1575.32761671797	1408.91394160181	1259.0113002737
ENSG00000226029-LINC01772	21.3026806230487	22.8223196221798	13.8589851283984	10.4706334656336	26.9960932956888	6.70299713012882	7.85778636431934	21.4063028445505	10.1892382103167	10.6333781807672	8.5813463643048	16.6893554008878	14.121753897628	20.1563815676424	20.9196443109347	8.47479356132869	131.01378283	110.513102249141	89.3731579608799	75.1980419900835	98.080825989512	78.0530915588353	102.316324361809	79.6896225702358	85.5617206817653	112.581009296979	63.1372324858008	104.617513626833	139.851876227214	92.9899663000923	127.653333828291	90.0107979472339	9.08655961894116	6.52685711647747	7.03685615432596	20.2011679813582	1.86000500707029	11.5647830133709	2.78023824903281	13.2720322299974	12.5247541973509	4.92886803710313	20.0666952728435	14.3871215950019	9.96713128939326	20.8455450227331	14.3766728734879	17.1683359128232
ENSG00000080947-CROCCP3	130.274085348644	116.556846641847	168.753524798733	126.811005306007	128.501404087479	117.302449777254	112.955678987091	202.289561881002	133.479020555149	142.100599324799	117.993512509191	136.460023571965	147.863070222222	165.090363315929	110.874114847954	132.418649395761	38.1693698008661	45.692917276087	45.6796140688942	36.9617494527529	43.0961205105432	75.3616056430134	76.4679897861943	61.4996000270298	74.9866765525583	36.7369609284879	70.6760065139561	64.8628584486362	56.6488612565929	41.0605046000407	56.9530258618531	69.3083144193701	99.9521558083527	150.117713678982	133.700266932193	243.375976156363	174.840470664607	193.710115473963	134.378182036586	179.172435104964	229.91870205137	170.045947280058	232.773665164985	225.055687807529	201.557543852175	226.323060246817	119.805607279066	168.821969809429
ENSG00000206652-RNU1-1	0.819333870117258	0	0	0	0	0	0	0	0	0	0	1.96345357657504	0	0	0	0	0	0	0	0	0	0	1.07701394065062	0	0	0	0	0	0	0	0	0	0	1.86481631899356	0	0	0	0	0	0	0	0	0	0	0	0	0	0
ENSG00000261135-AL137802.2	2.45800161035178	0	0	0	1.07984373182755	0	0	2.14063028445505	3.056771463095	4.83335371853057	0	0.981726788287518	0	0	0	0	5.15802294606298	1.06262598316481	3.97214035381688	0	2.97214624210642	1.79432394388127	2.15402788130125	0	0.961367648109722	1.18506325575767	0.942346753519415	1.04617513626833	0	0	0	2.70032393841702	0	0.932408159496781	2.01053032980742	0.961960380064674	0	0	0	0.948002302142669	0	0	2.00666952728435	0	3.32237709646442	0.992645001082529	0.958444858232525	0
ENSG00000285853-AL137802.3	0	0	0	0	0	0	0	0	0	0	0	0	0	0	0	0	0	0	0	0	0	0	0	0	0	0	0.942346753519415	0	0	0	0	0	0	0	0	0	0	0	0	0	0	0	0	0	0	0	0	0
ENSG00000224174-AL137802.1	0	0	0	0	0	0	0	0	0	0	0	0	0	0	0	0	0	0	0	0	0	0	0	0	0	0	0	0	0	0	0	0	0	0	0	0	0	0	0	0	0	0	0	0	0	0	0	0
ENSG00000233421-LINC01783	0	0	0	0	0	0	0	3.21094542668257	0	0	0	0	0	0	0	0	0	0	0	0	0	0	1.07701394065062	0	0	0	0	0	0	0	0	0	15.4471513522	1.86481631899356	0	0	0	0	0.926746083010937	0	0	0.821478006183855	0	0	14.3969674180125	33.749930036806	0	0
ENSG00000277344-RNU1-6P	0	0	0	0	0	0	0	0	0	0	0	0	0	0	0	0	0	0	0	0	0	0	0	0	0	0	0	0	0	0	0	0	0	0	0	0	0	0	0	0	0	0	0	0	0	0.992645001082529	0	0
ENSG00000225710-AL355149.1	0	0	0	0	0	0	0	0	0	0	1.0726682955381	0	0	0	0	0	0	2.12525196632963	0	0	0	0	0	1.73238309935295	0	0	0	0	0	0	0	0	0	0	0	0	0	0	0	0	0	0	0	0	0	0	0	0
ENSG00000219481-NBPF1	352.313564150421	416.507333104781	452.455102721241	777.153683893694	466.492492149502	395.4768306776	447.893822766203	677.509485030023	499.272672305517	397.301675663213	372.215898551721	550.748728229298	548.256327790263	510.628333046942	391.197348614478	618.659929976995	294.00730792559	422.925141299596	367.422982728062	342.852089751398	297.214624210642	153.414697201849	379.10890710902	251.195549406178	488.374765239739	374.479988819425	203.546898760194	183.080648846957	152.243814627093	95.4052901000947	339.754257727607	117.014037331404	494.308843270399	587.417140482972	482.52727915378	824.400045715426	707.731905190246	798.933759840373	453.178834592348	551.737339847033	690.65073145392	547.925830124631	360.197180147542	737.853807515096	570.341401559725	672.020665732872	511.809554296168	673.380286358511
ENSG00000271732-AL137798.1	0	0	0	0	0	0	0	0	0	0	0	0	0	0	0	0	0	0	0	0	0	0	0	0	0	0	0	0	0	0	0	0	0	0	0	0	0	0	0	0	0	0	0	0	0	0	0	0
ENSG00000215908-CROCCP2	224.497480412129	366.787279642175	408.432444078093	395.557264257269	514.005616349914	491.553122876113	489.147201178879	475.219923149021	434.061547759491	450.468566567049	361.48921559634	440.795327941096	469.340644244695	559.579545425502	260.449571671137	380.306361064625	577.698569959054	641.826093831548	520.350386350012	1157.28512079654	453.25230192123	611.864464863513	590.203639476542	526.644462203297	731.600780211499	584.236185088533	1165.68293410352	737.55347106917	493.022120623785	224.625113400223	373.140514267314	378.045351378382	482.496315765775	294.640978400983	331.737504418224	626.236207422103	444.541196689799	558.964512312927	315.093668223719	449.353091215625	517.093423290629	543.818440093712	356.183841092973	566.235999917574	718.74091186847	562.829715613794	367.084380703057	618.060092861637
ENSG00000283773-AL137798.3	0	0	0	0	0	0	0	0	0	0	0	0	0	0	0	0	0	0	0	0	0	0	0	0	0	0	0	0	0	0	0	0	0	0	0	0	0	0	0	0	0	0	0	0	0	0	0	0
ENSG00000186301-MST1P2	11.4706741816416	12.2262426547392	8.96757861249306	20.9412669312672	18.3573434410684	2.23433237670961	11.786679546479	63.148593391424	10.1892382103167	6.76669520594279	13.9446878419953	10.7989946711627	9.96829686891387	27.8350031172205	4.18392886218694	27.5430790743183	47.4538111037795	18.0646417138018	42.7005088035315	24.2163186069761	17.8328774526385	64.5956619797258	34.46444610082	60.6334084773533	8.6523088329875	23.7012651151535	18.8469350703883	56.4934573584896	35.4055382853705	21.7379142000216	15.7111795480974	13.5016196920851	11.8125275046235	23.3102039874195	14.0737123086519	46.1740982431044	7.44002002828116	30.8394213689891	18.5349216602187	40.7640989921347	6.26237709867544	19.7154721484125	51.170072945751	58.5761379225076	21.0417216109413	40.6984450443837	10.5428934405578	20.9835216712284
ENSG00000282143-AL137798.2	0	0	0	0	0	0	0	0	0	0	0	0	0	0	0	0	0	0	0	0	0	0	0	0	0	0	0	0	0	0	0	0	0	0	0	0	0	0	0	0	0	0	0	0	0	0	0	0
ENSG00000207513-RNU1-3	0	0	0	0	0	0	0	0	0	0	0	0	0	0	0	0	0	0	0	0	0	0	0	0	0	0	0	0	0	0	0	0	0	0	0	0	0	0	0	0	0	0	0	0	0	0	0	0
ENSG00000280114-AL021920.2	0	0	0	0	0	0	0	0	0	0	0	0	0	0	0	0	0	1.06262598316481	0	0	0	0	0	0	0	2.37012651151535	1.88469350703883	1.04617513626833	0	0	0	1.80021595894468	0	0	0	0	0	0	0	0	0	0	0	0	0	0	0	0
ENSG00000236698-EIF1AXP1	1295.36684865539	1135.41040120344	1215.51451920247	837.650677250688	630.62873938729	689.291538214913	711.129665970901	534.087255971535	927.220677138818	1123.2714041865	1149.90041281684	913.005913107392	1204.50253832709	857.126130471653	897.452740939098	637.728215489984	387.883325543936	387.858483855157	470.698631927301	219.221410547362	242.229918731674	201.861443686643	236.943066943137	289.307977591943	416.27219163151	426.622772072762	457.038175456916	516.810517316553	329.271506053946	307.953784500306	296.548513970339	328.539412507404	868.675099570775	708.630201217554	567.974818170596	611.806801721133	554.281492106947	863.503798331694	722.861944748531	612.409487184164	537.669805186277	1071.20732006375	380.263875420385	378.175767640049	488.38943318027	476.469600519614	1055.24778891401	640.951207412068
ENSG00000268869-ESPNP	0	0	0.815234419317551	0	0	0	0	0	0	0	0	0	0	0	0	0	0	0	0	0	0	0	1.07701394065062	0	0	0	0	0	0	0	0	0	0	0	0	0	0	0	0	0	0	0	0	0	0	0	0	0
ENSG00000279151-AL021920.1	0	0	0	0	0	0	0	0	0	0	0	0	0	0	0	0	0	0	0	0	0	0	0	0	0	0	0	0	0	0	0	0	0	0	0	0	0	0	0	0	0	0	0	0	1.10745903215481	0	0	0
ENSG00000282740-AL021920.3	0	0	0	0	0	0	0	0	0	0	0	0	0	0	0	0	0	0	0	0	0	0	0	0	0	0	0	0	0	0	0	0	0	0	0	0	0	0	0	0	0	0	0	0	0	0	0	0
ENSG00000058453-CROCC	444.078957603554	331.738717365256	414.954319432633	478.158928263934	308.835307302679	436.811979646728	412.533784126766	387.454081486364	613.392140261064	357.668175171262	415.122630373245	450.612595823971	333.937945108615	492.391606866694	390.151366398932	476.707137824739	251.711519767874	242.278724161578	327.701579189893	448.639165771346	589.971029058125	301.446422572054	549.277109731818	230.406952213943	228.805500250114	199.090626967289	293.069840344538	318.037241425571	285.014583197233	363.506231900361	312.259693518436	334.84016836371	394.356687462046	414.921630976068	396.074474972061	738.78557188967	438.961181668589	485.720886561578	391.086847030616	314.736764311366	428.525518609362	444.419601345465	732.434377458789	510.742816622566	553.729516077403	528.087140575905	319.162137791431	435.88497289779
ENSG00000227684-CROCCP4	0	0	0	0	0	0	0	0	0	0	0	0	0	0	0	0	0	0	0	0	0	0	0	0	0	0	1.88469350703883	0	0	0	0	0	0	0.932408159496781	0	0.961960380064674	0	0	0	0	0	0	0	0	0	0	0.958444858232525	0
ENSG00000207389-RNU1-4	0	0	0	0	0	1.1171661883548	0	0	0	0	0	0	0	0	0	0	0	0	0	0	0	0	0	0	0	0	0	0	0	0	0	0	0	0	0	0	0	0	0	0	0	0	0	0	0	0	0	0
ENSG00000186715-MST1L	2.45800161035178	0.815082843649277	1.6304688386351	2.32680743680747	8.63874985462041	0	0	11.7734665645028	2.03784764206334	1.93334148741223	2.1453365910762	0.981726788287518	4.15345702871411	13.4375877117616	0	9.53414275649478	12.3792550705512	13.8141377811426	8.93731579608799	3.82362925373306	20.805023694745	5.38297183164381	3.23104182195187	13.8590647948236	3.84547059243889	10.6655693018191	2.82704026055824	3.13852540880498	3.54055382853706	4.83064760000479	4.90974360878044	8.10097181525105	9.08655961894116	2.79722447849034	0	6.73372266045272	6.51001752474602	7.70985534224726	0	10.4280253235694	0	5.75034604328698	10.0333476364218	8.22121234000107	8.85967225723845	6.9485150075777	2.87533457469758	4.76898219800646
ENSG00000223643-BX284668.1	0	0	0	0	0	0	0	0	0	0	0	0	0	0	0	0	0	0	0	0	0	0	0	0	0	0	0	0	0	0	0	0	0	0	0	0	0	0	0	0	0	0	0	0	0	0	0	0
ENSG00000230239-BX284668.3	0	0	0	0	0	0	0	1.07031514222752	0	0	0	0	0	0	0	0	1.0316045892126	0	0	0	0	0	0	0	0	0	0	0	0	0	0	0	0	0	0	0	0	0	0	0	0	0	0	0	0	0	0	0
ENSG00000263811-MIR3675	0	0	0	0	0	0	0	0	0	0	0	0	0	0	0	0	0	0	0	0	0	0	0	0	0	0	0	0	0	0	0	0	0	0	0	0	0	0	0	0	0	0	0	0	0	0	0	0
ENSG00000228549-BX284668.2	0	0	0	0	0	0	0	0	0	0	0	0	0	0	1.04598221554673	0	0	0	0	0	0	0	0	0	0	0	0	0	0	0	0	0	43.6154861709176	0	0	0	0	0.963731917780908	0	0	0.894625299810777	0	0	0	24.3640987074057	31.7646400346409	0	0
ENSG00000277234-RNU1-5P	0	0	0	0	0	0	0	0	0	0	0	0	0	0	0	0	0	0	0	0	0	0	0	0	0	0	0	0	0	0	0	0	0	0	0	0	0	0	0	0	0	0	0	0	0	0	0	0
ENSG00000238142-BX284668.5	40.1473596357457	26.0826509967769	20.3808604829388	33.7387078337083	20.5170309047235	13.4059942602576	37.3244852305169	38.5313451201909	36.6812575571401	16.4334026430039	18.2353610241477	54.976700144101	21.5979765493134	28.7948308109178	39.7473241907759	42.3739678066435	40.2325789792913	51.0060471919111	45.6796140688942	166.965144079677	135.232654015842	72.6701197271915	108.778408005713	71.027707073471	80.7548824412167	53.3278465090953	86.6959013237861	109.848389308174	72.5813534850096	83.3286711000827	109.978256836682	87.3104740088169	39.9808623233411	27.9722447849034	23.1210987927853	91.3862361061441	18.6000500707029	23.1295660267418	23.1686520752734	57.8281404307028	19.6817565958371	27.1087742040672	73.2434377458789	86.3227295700112	26.5790167717154	83.3821800909325	23.0026765975806	22.891114550431
ENSG00000235241-BX284668.4	0	0	0	0	0	0	0	0	0	0	0	0	0	0	0	0	0	0	0	0	0	0	0	0	0	0	0	0	0	0	0	0	0	0	0	0	0	0	0	0	0	0	0	0	0	0	0	0
ENSG00000207005-RNU1-2	2.45800161035178	2.44524853094783	0.815234419317551	1.16340371840373	0	4.46866475341921	0	0	1.01892382103167	2.90001223111834	1.0726682955381	2.94518036486255	0	0.959827693697259	3.1379466466402	2.11869839033217	0	0	0	0	1.48607312105321	1.79432394388127	2.15402788130125	0	0	3.55518976727302	0	0	0	0	0	0	3.63462384757646	0	1.00526516490371	0	0	2.89119575334272	0	0.948002302142669	0	0.821478006183855	0	0	0	0	4.79222429116263	0
ENSG00000272426-BX284668.6	0	0	0	0	0	0	0	0	0	0	0	0.981726788287518	0	0	1.04598221554673	0	0	0	0	0	0	0	0	0	0	0	0	1.04617513626833	0	0	0	0	0	0	0	0	0	0	0	0	0	0	0	2.05530308500027	0	0	0	0.953796439601291
ENSG00000117122-MFAP2	211.388138490253	483.344126284021	495.662526945071	1725.32771439274	317.4740571573	623.37873310198	211.178008541082	936.525749449084	1152.40284158682	574.202421761431	690.798382326537	745.130632310226	601.420577757803	1243.93669103165	479.059854720404	909.980958647669	1.0316045892126	0	0	2.54908616915537	0	1.79432394388127	2.15402788130125	0	0.961367648109722	0	0	0	0	0	2.94584616526826	0	594.260999078752	753.385792873399	1831.59313045456	1320.7716018288	996.032681286141	1722.18893707448	664.476941518842	386.784939274209	863.3134143174	1868.86246406827	563.874137166903	1028.67919404263	2610.28093878888	4357.7115547523	910.522615320899	418.716636984967
ENSG00000226526-AL049569.1	0.819333870117258	0.815082843649277	0	1.16340371840373	0	0	0	1.07031514222752	2.03784764206334	1.93334148741223	0	2.94518036486255	0.830691405742822	0.959827693697259	0	2.11869839033217	0	0	0	0	0	0	0	0	0	0	0	0	0	0	0	0.900107979472339	0	1.86481631899356	6.03159098942225	7.6956830405174	0	0	0	0.948002302142669	0	0	0	2.05530308500027	2.21491806430961	2.97793500324759	0	0
ENSG00000159363-ATP13A2	518.638339784225	550.180919463262	580.446906554096	1223.90071176073	453.534367367571	811.062652745587	1039.19224668123	1578.7148347856	736.681922605896	718.236362573642	778.757182560661	809.924600337202	672.029347245943	857.126130471653	1171.50008141234	828.41107061988	826.31527595929	1190.14110114459	750.734526871391	1408.37010845834	1315.17471213209	703.374986001458	926.231988959537	793.431459503652	1003.66782462655	841.394911587948	600.274881991867	413.239178825989	548.785843423243	1181.09333820117	949.544413938137	974.816941768543	1074.03134695885	1039.63509783891	1268.64463810848	1306.34219612783	2278.50613366111	1175.75293969271	1454.06460424416	878.798134086254	1159.43438855477	2965.53560232372	664.207613531121	1024.56858787263	1083.0949334474	2565.98732779834	1814.33611663417	1044.40710136341
ENSG00000117118-SDHB	1251.12281966905	1255.22757921989	1270.95045971606	1027.2854833505	1160.83201171462	1123.86918548493	1054.90781940987	932.244488880174	1087.19171704079	1188.03834401481	1304.36464737433	1200.65186207563	1231.08466331086	1016.4575276254	1241.58088985397	1175.87760663436	3147.42560168763	3522.60513419136	2697.08330024166	2719.87494248878	3135.61428542228	2577.54634538545	2739.92346501519	2656.60948285775	2567.81298810107	2678.24295801234	2051.48888241177	2151.98225530395	1893.31115981019	2644.77956100262	2336.05600905773	2536.50428615305	1230.32017240463	1082.52587317576	1199.28134173012	962.922340444739	1098.33295667501	1031.19315202557	1168.62681067679	1045.64653926336	1053.8686031771	1452.37311493306	671.230956876616	1038.95570946764	1052.08608054707	864.593795942883	1291.98366889744	1186.52277086401
ENSG00000117115-PADI2	5.73533709082081	1.63016568729855	5.70664093522286	86.0918751618762	2.1596874636551	7.82016331848362	0	1133.46373561895	12.22708585238	2.90001223111834	0	3.92690715315007	2.49207421722847	5.75896616218356	27.1955376042151	46.6113645873078	1025.41496167732	1415.41780957553	1459.7615800277	940.612796418333	1419.19983060582	439.609366250911	1003.77699268638	605.467893223857	191.312161973835	527.353148812164	14.1352013027912	83.6940109014661	24.7838767997594	248.778351400247	302.440206300875	106.212741577736	9.08655961894116	13.9861223924517	7.03685615432596	5.77176228038805	18.6000500707029	8.67358726002817	3.70698433204375	5.68801381285601	1.78925059962155	3.28591202473542	0	10.2765154250013	0	0.992645001082529	2.87533457469758	0.953796439601291
ENSG00000204362-AL590644.1	6.55467096093807	1.63016568729855	11.4132818704457	80.2748565698576	1.07984373182755	30.1634870855797	34.3778153438971	191.586410458727	22.4163240626967	9.66670743706113	3.2180048866143	6.87208751801263	5.81483984019976	10.5581046306699	29.2875020353085	42.3739678066435	0	0	0	0	0	0	0	0	0	0	0	0	0	0	0	0	76.3271007991057	69.9306119622586	29.1526897822076	47.136058623169	26.0400700989841	96.3731917780908	117.696752542389	66.3601611499868	67.0968974858083	22.1799061669641	2.00666952728435	57.5484863800075	7.75221322508365	19.8529000216506	85.3015923826947	41.9670433424568
ENSG00000282843-AL590644.3	0	0	0	0	0	0	0	0	0	0	0	0	0	0	0	0	0	0	0	0	0	0	0	0	0	0	0	0	0	0	0	0.900107979472339	0	0	0	0	0	0	0	0	0	0	0	0	0	0	0	0
ENSG00000142623-PADI1	0.819333870117258	0	0	5.81701859201867	1.07984373182755	0	3.92889318215967	43.8829208313285	0	0	0	0	0	4.7991384684863	2.09196443109347	2.11869839033217	0	0	0.993035088454221	1.27454308457769	5.94429248421285	0.897161971940636	0	0	0	0	0	0	0	0	0	0	6.36059173325881	27.0398366254067	7.03685615432596	8.65764342058207	44.640120169687	11.5647830133709	23.1686520752734	27.4920667621374	58.1506444877005	16.4295601236771	4.01333905456871	26.7189401050035	6.64475419292884	9.92645001082529	22.0442317393481	35.2904682652478
ENSG00000142619-PADI3	0	0	0	0	0	0	0	0	0	0	0	0	0	0	0	0	0	0	0	0	0	0	0	0	0	0	0	0	0	0	0	0	0	0	0	0	2.79000751060544	0	0	0.948002302142669	0	1.64295601236771	0	0	0	0	0	0
ENSG00000266634-MIR3972	0	0	0	0	0	0	0	0	0	0	0	0	0	0	0	0	0	0	0	0	0	0	0	0	0	0	0	0	0	0	0	0	0	0	0	0	0	0	0	0	0	0	0	0	0	0	0	0
ENSG00000159339-PADI4	0	0	0	0	0	0	0	0	0	0	0	0	0	0	0	0	0	1.06262598316481	1.98607017690844	8.92180159204381	0	0	1.07701394065062	0.866191549676476	0	3.55518976727302	2.82704026055824	0	1.77027691426853	15.6996047000156	2.94584616526826	0	0	0	0	0	0	0	0	0	0	0	0	0	0	0	0	0
ENSG00000276747-PADI6	0	0	0	0	0	0	0	0	0	0	0	0	0	0	0	0	0	0	0	0	0	0	0	0	0.961367648109722	2.37012651151535	0	0	0	0	0	0	0	0	0	0	0	0	0	0	0	0.821478006183855	0	0	0	0	0	0
ENSG00000227751-AC004824.1	0	0.815082843649277	0	0	0	0	0	0	0	0	0	0.981726788287518	0	0	0	0	0	0	0	0	7.43036560526606	0	0	0	0.961367648109722	0	0	0	0	1.2076619000012	0	0	0	0	0	0	2.79000751060544	0	0	0	0	0	0	0	0	0	0	0
ENSG00000179051-RCC2	2469.47228453342	2080.9064998366	2520.70482452987	2647.9068630869	2349.73996045675	2811.90729608904	2084.27783313571	3258.03929294059	2501.45798063275	2784.01174187361	2390.97763075443	2153.90857350282	2328.42801029713	1712.33260555591	2569.97830359833	2675.91606698954	5048.67285960645	6331.12560769596	4827.14356497597	7466.27338945609	7761.75991126093	4865.30937383407	5397.99387054093	4246.07097651409	6314.26271278466	5059.0350388295	7175.02818129682	6456.99294104811	5689.67000245905	5946.5271956059	7056.28351453925	6302.55607226532	2853.17972034752	2304.91297027604	3137.43257966448	2891.65290247441	3097.83833927557	2995.27880046306	2641.22633658117	1808.78839248821	2192.72660983621	4748.14287574268	2186.2664499763	2733.55310305036	2933.65897617808	2348.59807256126	2473.74617909815	2778.40902855856
ENSG00000074964-ARHGEF10L	405.570265708043	403.466007606392	449.19416504397	383.923227073232	413.580149289952	425.64031776318	383.067085260568	416.352590326507	477.875272063852	386.668297482445	384.01524980264	447.667415459108	386.271503670412	507.74884996585	474.875925858217	431.155122432597	2146.76915015141	2971.10224892882	2266.10607185253	5641.12769234084	4204.10085945954	3078.16272572832	3100.72313513315	1579.06719506022	5053.90972611281	2712.60979242931	4392.27821815399	2259.73829433958	3078.51155391297	3997.36088900397	4315.66463211801	3946.97348998621	864.131819761304	758.98024183038	603.159098942225	779.187907852386	736.561982799835	464.518784370398	393.867085279648	592.501438839168	836.474655323076	413.203437110479	1068.55152327892	1087.25533196514	980.101243457004	570.770875622454	691.038742785651	626.644260818048
ENSG00000236648-AL136529.1	0	0	0	0	0	0	0	0	0	0	0	0	0	0	0	0	0	0	0	0	0	0	0	0	0	1.18506325575767	0	0	0	0	0.981948721756088	0	0	0	1.00526516490371	0	0	0	0	0	0	0	0	0	0	0	0	0
ENSG00000117148-ACTL8	2.45800161035178	0.815082843649277	4.07617209658775	1.16340371840373	4.3193749273102	2.23433237670961	0.982223295539918	2.14063028445505	1.01892382103167	1.93334148741223	1.0726682955381	3.92690715315007	3.32276562297129	1.91965538739452	1.04598221554673	6.35609517099652	0	0	0	0	0	0	0	0	0	0	0	0	0	0	0	0	0.908655961894116	0	1.00526516490371	0	0	0	0.926746083010937	0	0.894625299810777	1.64295601236771	0	2.05530308500027	1.10745903215481	0	0	0
ENSG00000284653-AL357509.1	0	0	0	0	0	0	0	0	0	0	0	0	0	0	0	0	0	0	0	0	0	0	0	0	0	0	0	0	0	0	0	0	0	0	0	0	0	0	0	0	0	0	0	0	0	0	0	0
ENSG00000261781-LINC01654	0	0	0	0	0	0	0	0	0	0	0	0	0	0	0	0	0	0	0	0	0	0	0	0	0	0	0	0	0	0	0	0	0	0	0	0	0.930002503535145	0	0	0	0	0	0	0	0	0	0	0
ENSG00000117154-IGSF21	0	0	0	0	0	0	0	0	0	0	0	0	0	0	0	0	0	0	0	0	0	0	0	0	0	0	0	0	0	0	0	0	0	0	0	0	0	0	0	0	0	0	0	0	0	0	0	0
ENSG00000280222-AL365209.1	0	0	0	0	0	0	0	0	0	0	0	0	0	0	0	0	0	0	0	0	0	0	0	0	0	0	0	0	0	0	0	0	0	0	0	0	0	0	0	0	0	0	0	0	0	0	0	0
ENSG00000230035-IGSF21-AS1	0	0	0	0	0	0	0	0	0	0	0	0	0	0	0	0	0	0	0	0	0	0	0	0	0	0	0	0	0	0	0	0	0	0	0	0	0	0	0	0	0	0	0	0	0	0	0	0
ENSG00000225387-AL591896.1	0	0	0	0	0	0	0	0	0	0	0	0	0	0	0	0	0	0	0	0	0	0	0	0	0	0	0	0	0	0	0	0	0	0	0	0	0	0	0	0	0	0	0	0	0	0	0	0
ENSG00000179023-KLHDC7A	0	0	0	0	0	0	0	0	0	0	0	0	0	0	0	0	0	0	0.993035088454221	0	4.45821936315964	0	0	0	0	0	0	0	0	0	0	0	0	0	0	0	0	0	0	0	0	0	0	0	0	0	0	0
ENSG00000235282-DYNLL1P3	0	0	0	0	0	0	0	0	0	0	0	0	0	0	0	0	0	0	0	0	0	0	0	0	0	0	0	0	0	0	0	0	0	0	0	0	0	0	0	0	0	0	0	0	0	0	0	0
ENSG00000225478-AL031737.1	0	0	0	0	0	0	0	0	0	0	0	0	0	0	0	0	0	0	0	0	0	0	0	0	0	0	0	0	0	0	0	0	0	0	0	0	0	0	0	0	0	0	0	0	0	0	0	0
ENSG00000009709-PAX7	0	1.63016568729855	0	0	0	0	0	0	0	0	2.1453365910762	0	0	0	0	0	0	0	0	0	0	0	0	0	0	0	0	0	0	0	0	0	0	0	0	0	0	0	0	0	0	0	0	0	0	0	0	0
ENSG00000179002-TAS1R2	0	0	0	0	0	0	0	0	0	0	0	0	0	0	0	0	0	0	0	0	0	0	1.07701394065062	0	0	0	0	0	0	0	0	0	0	0	0	0	0	0	0	0	0	0	0	0	0	0	0	0
ENSG00000255275-AL080251.1	2.45800161035178	1.63016568729855	0.815234419317551	0	0	0	0	0	0	0	1.0726682955381	0.981726788287518	0	0	0	0	0	0	1.98607017690844	0	0	0.897161971940636	2.15402788130125	0	1.92273529621944	1.18506325575767	0	0	0	0	0	0	0	0	0	0	0	0	0	0	0	0	0	1.02765154250013	2.21491806430961	0	0	0
ENSG00000159423-ALDH4A1	285.947520670923	275.498001153456	233.972278344137	326.916444871449	236.485777270234	234.604899554509	256.360280135919	511.610637984757	245.560640868632	209.767551384227	282.11176172652	316.116025828581	333.937945108615	335.939692794041	287.645109275352	365.4754723323	287.817680390315	402.735247619465	483.608088077205	360.695692935485	524.583811731784	302.343584543994	565.432318841578	452.15198893112	393.199368076876	372.109862307909	163.968335112378	222.835304025153	120.37883017026	282.59288460028	141.400615932877	135.016196920851	378.000880147952	382.28734539368	385.016558158121	629.122088562297	444.541196689799	324.777656292166	232.613266835745	830.450016676978	360.533995823743	325.305290448807	1044.47148895151	708.051912782592	427.479186411755	492.351920536934	474.4302048251	255.617445813146
ENSG00000265606-MIR4695	0	0	0	0	0	0	0	0	0	0	0	0	0	0	0	0	0	0	0	0	0	0	0	0	0	0	0	0	0	0	0	0	0	0	0	0	0	0	0	0	0	0	0	0	0	0	0	0
ENSG00000221662-MIR1290	0.819333870117258	1.63016568729855	0	1.16340371840373	0	1.1171661883548	0	0	0	0	0	0	0	0	0	0	0	1.06262598316481	0.993035088454221	0	0	0	0	1.73238309935295	0	1.18506325575767	0	0	0	0	0	0	0	0	0	0	0.930002503535145	0	0	0	0	0.821478006183855	1.00333476364218	0	0	0	0	0
ENSG00000169991-IFFO2	763.619166949285	608.86688420601	713.330116902857	771.336665301675	907.068734735143	925.013603957777	683.627413695783	1230.86241356165	731.587303500738	1030.47101279072	624.292948003174	709.788467931876	726.024288619227	597.972653173393	1131.75275722157	1228.84506639266	340.429514440157	252.904983993226	394.234930116326	234.515927562294	126.316215289523	213.524549321871	262.791401518752	494.595374865268	203.809941399261	247.678220453354	322.28258970364	410.100653417184	437.258397824326	285.008208400283	260.216411265363	553.566407375488	585.174439459811	561.309712017062	874.580693466227	462.702942811108	763.532055402354	612.933499708657	400.354307860725	655.069590780584	1074.44498507274	689.220047188254	889.957935350611	596.037894650078	984.531079585623	343.455170374555	745.670099704905	770.667523197843
ENSG00000272084-AL137127.1	9.8320064414071	13.8564083420377	17.1199228056686	4.65361487361493	8.63874985462041	16.757492825322	7.85778636431934	17.1250422756404	15.283857315475	7.73336594964891	8.5813463643048	7.85381430630015	8.30691405742822	10.5581046306699	6.2758932932804	7.41544436616261	11.3476504813386	13.8141377811426	16.8815965037218	24.2163186069761	7.43036560526606	24.2233732423972	26.9253485162656	16.457639443853	5.76820588865833	11.8506325575767	18.8469350703883	12.5541016352199	18.5879075998195	14.4919428000144	11.7833846610731	25.2030234252255	4.54327980947058	8.39167343547103	9.04738648413338	5.77176228038805	11.1600300424217	3.85492767112363	8.34071474709844	8.53202071928402	12.5247541973509	4.92886803710313	11.0366824000639	7.19356079750094	7.75221322508365	7.94116000866023	3.8337794329301	15.2607430336207
ENSG00000127481-UBR4	7219.15072960316	7339.00592421809	7628.96369597364	8147.31623998134	7692.80674553947	7491.71645910731	7784.11961715385	10653.9169257328	7267.98361541889	6456.39389721313	7079.61075055146	7133.22684369711	7231.99937839701	7872.50674370492	7332.3353309826	7078.57132209979	5130.16962215424	5672.29749813378	7028.70235607897	2916.15457751375	3337.72022988551	3769.87460609455	4336.05812505941	5974.98930966833	5130.81913796159	5986.93956808776	4620.32613250569	5364.78609878397	4939.07259080919	5197.77681760516	6541.74238433906	4379.9254281124	5485.55604195478	6288.16062764629	5509.85836883723	5920.86613929807	6058.03630802794	5345.8209479307	7727.2088401452	6537.42387557584	7522.00952080901	4976.51376146179	7767.81774011773	5815.48007900826	7895.07544023162	5665.02502117799	5166.01778587331	7343.27878849034
ENSG00000230424-EMC1-AS1	16.3866774023452	18.7469054039334	9.78281303181061	29.0850929600933	9.71859358644796	14.5231604486124	12.7689028420189	10.7031514222752	15.283857315475	20.3000856178284	7.5086780687667	15.7076286126003	7.4762226516854	26.8751754235233	4.18392886218694	18.0089363178235	19.6004871950393	8.50100786531851	12.9094561499049	14.0199739303546	4.45821936315964	9.86878169134699	7.53909758455437	11.2604901457942	11.5364117773167	8.29544279030371	13.1928545492718	14.6464519077566	11.5067999427454	8.45363330000839	28.4765129309266	9.90118777419572	9.99521558083527	14.9185305519485	30.1579549471113	32.7066529221989	17.6700475671678	18.3109064378373	9.26746083010937	9.48002302142669	18.7871312960263	10.6792140803901	24.0800343274122	17.4700762225023	11.0745903215481	18.8602550205681	10.5428934405578	5.72277863760775
ENSG00000127463-EMC1	4407.19688736073	4265.32852081667	4390.03734802501	4355.78352170358	4508.34758038002	4850.73558983655	5654.65951242331	4474.98760965328	4319.21807735324	4590.71936186033	4469.80878750726	4435.44162948301	4733.2796299226	4556.30206198089	4653.57487696742	4178.07322573505	1986.87043882346	1615.19149441052	2246.24537008345	1038.75261393081	937.712139384577	1453.40239454383	1452.89180593769	1948.93098677207	2051.55856106615	2214.88322501109	1577.4884653915	2168.72105748424	1933.14239038123	1298.23654250129	2024.77826426105	1360.0631569827	3444.71475154059	3559.93435295871	3845.13925575669	3194.67042219478	4396.12183421063	4095.86065056886	4323.27047724602	4462.24683618554	3341.42549479325	3241.55221240149	2823.38402488909	2576.32241704784	3870.56931738105	2871.72198813176	4569.86508405268	4035.51273595306
ENSG00000053372-MRTO4	1138.05474559287	949.571512851408	1129.09967075481	698.04223104224	1009.65388925876	1100.40869552948	767.116393816676	643.259400478742	982.242563474528	1126.17141641762	1143.46440304361	947.366350697455	1106.48095244944	654.602487101531	1302.24785835568	987.313449894793	1169.83960416708	1051.99972333317	1198.59335176424	1112.67611283632	1116.04091391096	1588.87385230687	1222.41082263846	1126.04901457942	797.93514793107	847.320227866736	917.84573792791	1017.92840758908	1201.1328863312	1118.29491940111	851.349541762528	1154.83853766301	889.574186694339	752.453384713902	827.333230715753	527.154288275442	813.752190593252	701.596836144501	906.357669184697	433.2370520792	755.063753040296	1688.95878071401	410.36391832965	471.692058007561	612.424844781608	557.866490608381	1319.77856978619	1152.18609903836
ENSG00000211454-AKR7L	9.8320064414071	5.70557990554494	4.07617209658775	5.81701859201867	1.07984373182755	3.35149856506441	3.92889318215967	5.35157571113762	9.17031438928501	4.83335371853057	6.4360097732286	7.85381430630015	5.81483984019976	9.59827693697259	3.1379466466402	7.41544436616261	13.4108596597638	13.8141377811426	12.9094561499049	17.8436031840876	8.91643872631927	16.1489154949314	28.0023624569162	11.2604901457942	10.5750441292069	13.0356958133344	2.82704026055824	11.5079264989516	6.19596919993985	9.66129520000959	3.92779488702435	9.90118777419572	4.54327980947058	12.1213060734582	8.04212131922967	5.77176228038805	2.79000751060544	5.78239150668545	5.56047649806562	13.2720322299974	13.4193794971617	10.6792140803901	3.01000429092653	4.11060617000053	5.53729516077403	2.97793500324759	2.87533457469758	9.53796439601291
ENSG00000162482-AKR7A3	8.19333870117258	10.5960769674406	13.8589851283984	10.4706334656336	10.7984373182755	5.58583094177401	12.7689028420189	10.7031514222752	23.4352478837284	8.70003669335502	5.3633414776905	8.83554109458766	9.96829686891387	11.5179323243671	13.5977688021075	5.29674597583043	17.5372780166141	25.5030235959555	27.8049824767182	21.6672324378207	23.7771699368514	34.0921549337442	30.1563903382175	33.7814704373826	14.4205147216458	17.7759488363651	22.616322084466	19.8773275890982	21.2433229712223	14.4919428000144	19.6389744351218	12.6015117126127	9.99521558083527	11.1888979139614	6.03159098942225	12.5054849408408	12.0900325459569	15.4197106844945	9.26746083010937	6.63601611499868	7.15700239848622	7.39330205565469	13.0433519273483	7.19356079750094	4.42983612861923	13.8970300151554	3.8337794329301	9.53796439601291
ENSG00000270728-AL035413.1	0	0	0	0	0	0	0	0	0	0	0	0	0	0	0	0	0	0	0	0	0	0	0	0	0	0	0	0	0	0	0	0	0	0	0	0	0	0	0	0	0	0	0	0	0	0	0	0
ENSG00000053371-AKR7A2	727.568476664125	753.136547531932	679.905505710837	738.761361186371	701.898425687908	678.119876331365	1047.05003304555	723.533036145807	777.438875447163	782.036631658246	750.86780687667	788.326610994877	946.157511141075	928.15337980525	695.578173338578	733.069643054932	813.936020888739	749.151318131194	1035.73559725775	689.527808756529	789.104827279256	935.739936734083	1058.70470365956	1026.43698636662	701.798383120097	885.242252050982	637.026405379124	1060.82158817608	677.130919707712	579.677712000575	534.180104635312	585.970294636492	863.22316379941	988.352649066588	860.506981157575	1230.34732610272	1123.44302427046	983.970288054307	665.403687601853	929.990258401958	713.016363949189	826.406874220958	867.884570550483	875.559114210114	679.979845743051	825.880640900664	792.633897758298	808.819380781895
ENSG00000200403-RNU6-1099P	2.45800161035178	3.26033137459711	4.07617209658775	1.16340371840373	2.1596874636551	2.23433237670961	1.96444659107984	3.21094542668257	4.07569528412667	3.86668297482445	5.3633414776905	2.94518036486255	0	1.91965538739452	1.04598221554673	0	2.06320917842519	6.37575589898888	6.95124561917954	0	2.97214624210642	1.79432394388127	0	9.52810704644124	0	5.92531627878836	1.88469350703883	1.04617513626833	4.42569228567132	0	4.90974360878044	0	0	3.72963263798712	3.01579549471113	3.8478415202587	0	0	0.926746083010937	5.68801381285601	2.68387589943233	4.92886803710313	0	0	6.64475419292884	2.97793500324759	1.91688971646505	3.81518575840516
ENSG00000040487-PQLC2	222.858812671894	233.928776127343	243.755091375948	290.850929600933	273.20046415237	255.83105713325	239.66248411174	254.735003850151	291.412212815057	224.267612539818	264.949068997911	268.011413202492	253.360878751561	274.510720397416	288.691091490899	248.94706086403	1006.84607907149	1180.57746729611	1114.18536924564	1091.0088803985	1526.19709532165	1400.46983819933	1182.56130683439	1213.53436109674	1007.51329521899	1273.9429999395	840.573304139318	1025.25163354296	964.800918276347	1041.00455780103	961.32779859921	1019.82234074216	457.05394883274	481.122610300339	470.464097174936	420.376686088263	385.02103646355	296.82943067652	319.727398638773	327.060794239221	348.009241626392	415.667871129031	474.57734320275	465.526148752561	301.228856746107	371.249230404866	398.713061024731	427.300804941378
ENSG00000077549-CAPZB	7688.62903718035	8375.79130133997	7055.8538991934	7709.87644186154	9023.17422315101	8032.42489427103	6586.78941989069	6285.96083030225	8294.03990319778	7914.13337872195	7530.13143467746	8144.40543563325	8302.76060039951	8785.30288041101	7614.75052918022	7018.18841797533	9120.41617322857	8368.17961742291	8599.68386601355	14509.3984748324	12823.3249615682	8924.0701348935	11245.1025543332	9191.15853361709	9682.89495176112	8623.70531214858	8300.190204999	7418.4278912787	7462.60233209898	10195.0817598101	7925.30813329339	8911.06899677615	8405.97630348246	8336.66135406072	7968.7369621917	7375.35023395586	7713.44076432049	6667.09740720832	7100.7284880298	6784.85247643508	6646.17135229426	7823.75653089503	4694.60335908175	7873.86611863602	8138.71642730568	7461.71247313737	8504.2812270972	6714.72693479309
ENSG00000240490-RN7SL277P	0	0	0	0	0	0	0	0	0	0	0	0	0	0	0	0	0	0	0	0	0	0	0	0	0	0	0	0	0	0	0	0	0	0	0	0	0	0	0	0	0	0	0	0	0	0	0	0
ENSG00000173436-MINOS1	206.472135269549	224.147782003551	176.905868991909	207.085861875865	201.930777851752	178.746590136768	221.000241496482	256.875634134606	295.487908099184	217.500917333876	218.824332289772	209.107805905241	232.59359360799	217.880886469278	221.748229695908	229.878775351041	289.88088956874	296.472649302983	237.335386140559	527.660837015163	506.750934279145	383.985323990592	400.649185922032	263.322231101649	335.517309190293	250.048346964869	216.739753309465	259.451433794545	253.149598740399	312.78443210031	261.198359987119	271.832609800646	201.721623540494	243.35852962866	211.105684629779	269.348906418109	260.400700989841	239.005515609665	261.342395409084	267.336649204233	199.501441857803	212.762803601618	181.603592219234	252.802279455033	158.366641598137	202.499580220836	196.481195937668	216.511791789493
ENSG00000201609-RNU4-28P	0	0	0	0	0	0	0	0	0	0	0	0	0	0	0	0	0	0	0	0	0	0	0	0	0	0	0	0	0	0	0	0	0	0	0	0	0	0	0	0	0	0	0	0	0	0	0	0
ENSG00000235185-AL031727.2	0	0	0	0	0	0	0	0	0	0	0	0	0	0	0	0	5.15802294606298	3.18787794949444	0	2.54908616915537	2.97214624210642	0.897161971940636	4.3080557626025	0	0	3.55518976727302	0	0	0	3.62298570000359	0	0	0	0	0	0	0	0	0	0	0	0	0	0	0	0	0	0
ENSG00000158747-NBL1	1265.05149546105	1471.22453278695	1399.75749796823	983.076142051155	1472.90685021278	1241.17163526219	1766.03748538077	1553.02727137214	1659.82690446059	1045.93774469001	1754.88533150033	1698.38734373741	2051.80777218477	1988.76298134072	1765.61797984289	1382.45069969174	185.688826058267	128.577743962942	165.836859771855	281.674021691669	138.204800257949	294.269126796528	337.105363423645	574.284997435504	49.9911177017056	246.493157197596	114.966303929369	256.31290838574	98.2503687419033	239.117056200237	73.6461541317066	125.115009146655	2401.57770728615	2427.05843917012	1423.45547350365	5427.38046432489	2345.46631391564	2608.82230143292	2782.09174119883	3357.82415418933	1003.76958638769	1999.4774670515	1194.97170349783	2449.92127732032	1116.31870441205	2927.31010819238	1696.44739907157	1224.67462844806
ENSG00000270136-MINOS1-NBL1	0	0	0	0	0	0	0	0	0	0	0	0	0	0	0	0	0	0	0	0	0	0	0	0	0	0	0	0	0	0	0	0	0	0	0	0	0	0	0	0	0	0	0	0	0	0	0	0
ENSG00000226396-AL031727.1	53.2567015576218	50.5351363062552	32.609376772702	31.4119003969008	25.9162495638612	58.0926417944498	46.1644948903761	28.8985088401432	62.1543530829318	90.8670499083747	38.6160586393716	26.506623283763	28.243507795256	27.8350031172205	38.7013419752292	26.4837298791522	78.4019487801574	88.1979566026796	43.6935438919857	147.846997811012	62.4150710842349	80.7445774746572	89.3921570740018	46.7743436825297	36.5319706281694	56.8830362763683	17.9045883168689	24.0620281341715	52.2231689709216	50.7217998000503	19.6389744351218	43.2051830146723	19.9904311616705	20.5129795089292	27.1421594524001	83.6905530656267	74.4002002828116	94.445727942529	106.575799546258	28.4400690642801	27.7333842941341	23.8228621793318	78.2601115640898	33.9125009025044	21.0417216109413	79.4116000866023	56.548246635719	40.0594504632542
ENSG00000158748-HTR6	0.819333870117258	1.63016568729855	0.815234419317551	2.32680743680747	0	0	0.982223295539918	0	0	0.966670743706113	0	0	0	0.959827693697259	1.04598221554673	3.17804758549826	1.0316045892126	0	1.98607017690844	0	0	0	0	0.866191549676476	0	0	0	0	0.885138457134264	2.4153238000024	0	0	0	0.932408159496781	0	0	0	2.89119575334272	0.926746083010937	0	0	0.821478006183855	0	0	0	0	0	0
ENSG00000162542-TMCO4	386.725586695346	389.609599264354	344.028924952006	273.399873824877	335.831400598368	308.337867985926	265.200289795778	389.594711770819	363.755804108306	262.934442288063	364.707220482954	336.732288382619	354.705230252185	364.734523604959	282.415198197618	251.065759254363	614.836335170708	528.125113632913	574.967316214994	568.446215721649	523.097738610731	689.020394450408	480.348217530178	605.467893223857	491.258868184068	484.690871604888	476.827457280824	535.641669769383	420.440767138775	649.722102200645	600.952617714726	434.75215408514	218.986086816482	260.141876499602	227.189927268238	169.305026891383	167.400450636326	139.741128078232	219.638821673592	196.236476543532	396.319007816174	121.578744915211	269.897051419746	318.571978175041	188.268035466317	201.506935219753	229.068321117574	254.663649373545
ENSG00000178828-RNF186	0	0	0	0	0	0	0	0	0	0	0	0	0	0	0	0	0	0	0	0	0	0	0	0	0	0	0	0	0	0	0	0	0	0	0	0	0	0	0	0	0	0	0	0	0	0	0	0
ENSG00000235434-AL391883.1	0	0	0	0	0	0	0	0	0	0	0	0	0	0	0	0	0	0	0	0	0	0	0	0	0	0	0	0	0	0	0	0	0	0	0	0	0	0	0	0	0	0	0	0	0	0	0	0
ENSG00000169914-OTUD3	562.063034900439	516.762522873642	508.706277654152	318.772618842623	443.815773781123	472.561297674082	411.551560831226	735.306502710309	473.799576779726	424.368456486984	587.822225954879	406.434890351033	508.383140314607	379.131939010417	580.520129628437	438.57056679876	290.912494157952	311.349413067291	350.54138622434	239.614099900605	323.9639403896	351.687493000729	328.48925189844	367.265217062826	346.0923533195	348.408597192756	414.632571548542	375.576873920329	375.298705824928	339.352993900337	354.483488553948	329.439520486876	333.47673801514	330.07248846186	249.30576089612	314.561044281149	343.170923804469	360.43573725006	310.459937808664	315.684766613509	452.680401704253	346.663718609587	344.143823929267	349.401524450045	344.419759000145	484.410760528274	385.294833009475	470.221644723436
ENSG00000188784-PLA2G2E	0	0	0	0	0	0	0	0	0	0	0	0	0	0	0	0	1.0316045892126	0	0	0	0	0	0	0	0	0	0	0	0	0	0	0	0	0	0	0	0	0	0	0	0	0	0	0	0	0	0	0
ENSG00000242688-RN7SL304P	0	0	0	0	0	0	0	0	0	0	0	0	0	0	0	0	0	0	0	0	0	0	0	0	0	0	0	0	0	0	0	0	0	0	0	0	0	0	0	0	0	0	0	0	0	0	0	0
ENSG00000188257-PLA2G2A	0	1.63016568729855	0	82.601664006665	0	0	0	378.891560348544	2.03784764206334	1.93334148741223	3.2180048866143	0.981726788287518	0	10.5581046306699	0	7.41544436616261	0	0	0	0	0	0	0	0	0	0	0	0	0	0	0	0	0	0	0	0	0	0	0	0	0	0	1.00333476364218	0	0	0	0	0
ENSG00000127472-PLA2G5	73.7400483105533	31.7882309023218	35.0550800306547	29.0850929600933	65.8704676414806	32.3978194622893	22.5911357974181	166.969162187494	69.2868198301534	25.1334393363589	51.4880781858288	25.5248964954755	77.2543007340825	58.5494893155328	72.1727728727246	15.8902379274913	0	0	0	0	0	0	0	0	0	0	0	0	0	0	0	0	57.2453255993293	10.2564897544646	34.1790156067261	11.5435245607761	4.65001251767573	0.963731917780908	0	8.53202071928402	78.7270263833484	16.4295601236771	25.0833690910544	26.7189401050035	23.2566396752509	20.8455450227331	36.420904612836	3.81518575840516
ENSG00000117215-PLA2G2D	0	0	0	0	0	0	0	0	0	0	0	0	0	0	0	0	0	0	0.993035088454221	57.3544388059959	19.3189505736918	0	16.1552091097594	0.866191549676476	18.2659853140847	9.48050604606138	29.2127493591019	2.09235027253665	3.54055382853706	47.0988141000467	32.4043078179509	83.7100420909275	0	0	0	0	0	0	0	0	0	0	0	0	0	0	0	0
ENSG00000158786-PLA2G2F	0	0	0	0	0	0	0	0	0	0	0	0	0	0	0	0	0	0	0	0	0	0	0	0	0	0	0	0	0	0	0	0	0	0	0	0	0	0	0	0	0	0	0	0	0	0	0	0
ENSG00000227066-Z98257.1	0.819333870117258	0.815082843649277	0	0	0	0	0	0	0	0	0	0	0	2.87948308109178	2.09196443109347	0	4.12641835685039	8.50100786531851	0.993035088454221	1.27454308457769	1.48607312105321	0.897161971940636	3.23104182195187	9.52810704644124	0	3.55518976727302	3.76938701407766	0	5.31083074280558	7.24597140000719	0.981948721756088	5.40064787683403	0	0	0	0	0	0	0	0	0	0	0	0	0	0	0	0
ENSG00000187980-PLA2G2C	0	0.815082843649277	0	0	0	0	0	0	0	0	0	0	0	0	0	0	5.15802294606298	2.12525196632963	1.98607017690844	0	1.48607312105321	1.79432394388127	3.23104182195187	3.4647661987059	1.92273529621944	2.37012651151535	1.88469350703883	3.13852540880498	0	0	0.981948721756088	2.70032393841702	0	0	0	0	0	0	0	0	0	0	0	0	0	0	0	0
ENSG00000225986-UBXN10-AS1	0.819333870117258	0	0	0	0	0	0	0	0	0	0	0	0	0	0	0	4.12641835685039	2.12525196632963	12.9094561499049	0	0	9.86878169134699	1.07701394065062	9.52810704644124	0	7.11037953454604	2.82704026055824	10.4617513626833	2.65541537140279	1.2076619000012	0.981948721756088	5.40064787683403	0	0	0	0	0	0	0	0	0	0	0	0	0	0	0	0
ENSG00000162543-UBXN10	3.27733548046903	2.44524853094783	4.07617209658775	1.16340371840373	6.4790623909653	5.58583094177401	3.92889318215967	1.07031514222752	5.09461910515834	1.93334148741223	4.2906731821524	0	0.830691405742822	4.7991384684863	0	0	13.4108596597638	12.7515117979778	2.97910526536266	7.64725850746612	8.91643872631927	14.3545915510502	5.38506970325312	12.1266816954707	0.961367648109722	7.11037953454604	9.42346753519415	10.4617513626833	13.277076857014	16.9072666000168	7.85558977404871	9.00107979472339	0	0	0	0	0	0	0	0	0	0	1.00333476364218	0	0	0.992645001082529	1.91688971646505	0
ENSG00000228105-LINC01757	0	0	0	0	0	0	0	0	0	0	0	0	0	0	0	0	0	0	0	0	0	0	0	0	0	0	0	0	0	0	0	0	0	0	0	0	0	0	0	0	0	0	0	0	0	0	0	0
ENSG00000284710-Z98257.2	0	0	0	0	0	0	0	0	0	0	0	0	0	0	0	0	0	0	0	0	0	0	0	0	0	0	0	0	0	0	0	0	0	0	0	0	0	0	0	0	0	0	0	0	0	0	0	0
ENSG00000158816-VWA5B1	0	0	0	0	0	0	0	0	0	0	0	0	1.66138281148564	0	0	0	2.06320917842519	0	0	0	0	0	1.07701394065062	0	0.961367648109722	0	0	1.04617513626833	0	0	0.981948721756088	0.900107979472339	0	0	0	0	0	0	0	0	0	0	0	0	0	0	0	0
ENSG00000226664-AL020998.1	0	0	0	0	0	0	0	0	0	0	0	0	0	0	0	0	0	1.06262598316481	0	0	0	0	1.07701394065062	0	0	0	0	2.09235027253665	0.885138457134264	0	0	0	0	0	0	0	0	0	0	0	0	0	0	0	0	0	0	0
ENSG00000236963-LINC01141	0.819333870117258	0	0	0	0	0	0	0	0	0	0	0.981726788287518	0	0	0	0	0	0	0	0	0	0	0	0	0	0	0	1.04617513626833	0	0	0	0	0	2.79722447849034	0	0.961960380064674	0	0	0	1.89600460428534	0	0	0	2.05530308500027	1.10745903215481	0	0	0
ENSG00000226487-AL139254.1	0	0	0	0	0	0	0	0	0	0	0	0	0	0	0	0	0	0	0	0	0	0	0	0	0	0	0	0	0	0	0	0	0	0	0	0	0	0	0	0	0	0	0	0	0	0	0	0
ENSG00000284641-AL139254.2	0	0	0	0	0	0	0	0	0	0	0	0	0	0	0	0	0	0	0	0	0	0	0	0	0	0	0	0	0	0	0	0	0	0	0	0	0	0	0	0	0	0	0	0	0	0	0	0
ENSG00000284743-AL139254.3	0	0	0	0	0	0	0	0	0	0	0	0	0	0	0	0	0	0	0	0	0	0	0	0	0	0	0	0	0	0	0	0	0	0	0	0	0	0	0	0	0	0	0	0	0	0	0	0
ENSG00000162545-CAMK2N1	261.367504567405	193.989716788528	313.865251437257	303.648370503374	144.699060064892	112.833785023835	57.9511744368552	541.579461967127	219.068621521809	106.333781807672	322.873156956968	213.034713058391	245.053964694133	199.64416028903	297.058949215272	104.875570321443	19.6004871950393	20.1898936801315	19.8607017690844	15.2945170149322	23.7771699368514	13.4574295791095	54.9277109731818	25.9857464902943	5.76820588865833	7.11037953454604	19.7892818239077	31.3852540880498	13.277076857014	16.9072666000168	9.81948721756088	36.9044271583659	263.510228949294	402.800324902609	166.874017374016	480.018229652273	244.590658429743	420.187116152476	243.734219831877	583.969418119884	172.66268286348	1159.10546672542	185.616931273803	418.254177797554	220.384347398807	630.329575687406	228.109876259341	344.320514696066
ENSG00000090432-MUL1	897.989921648515	748.246050470036	871.485594250462	884.186825986837	587.434990114188	813.296985122297	869.267616552827	813.439508092919	597.089359124558	797.503363557544	629.656289480865	700.952926837288	734.331202676655	651.723004020439	952.889798363075	664.211945369136	804.651579585826	852.226038498181	812.302702355552	758.353135323724	1029.84867288988	922.282507154973	747.447674811533	793.431459503652	1109.41826591862	920.794149723712	895.229415843444	1140.33089853248	651.461904450818	751.165701800745	840.548105823211	698.483792070535	789.622030885987	796.276568210251	828.338495880656	977.351746145709	920.702478499794	813.389738607086	1080.58593279075	1099.6826704855	685.282979655055	809.155836091097	898.987948223391	805.678809320105	632.359107360395	850.696765927727	1055.24778891401	819.311141617509
ENSG00000215520-RPS4XP4	0	0	0	0	0	0	0	0	0	0	0	0	0	0	0	0	0	0	0	0	0	0	0	0	0	0	0	0	0	0	0	0	0	0	0	0	0	0	0	0	0	0	0	0	0	0	0	0
ENSG00000183114-FAM43B	9.01267257128984	3.26033137459711	3.2609376772702	5.81701859201867	5.39921865913775	3.35149856506441	3.92889318215967	3.21094542668257	2.03784764206334	4.83335371853057	6.4360097732286	2.94518036486255	4.98414843445693	3.83931077478904	0	1.05934919516609	0	0	0	0	0	0	0	0	0	0	0	0	0	0	0	0	1.81731192378823	1.86481631899356	1.00526516490371	8.65764342058207	7.44002002828116	0.963731917780908	0	0	0	2.46443401855156	1.00333476364218	0	6.64475419292884	12.9043850140729	1.91688971646505	0.953796439601291
ENSG00000158825-CDA	149.118764361341	177.688059915542	110.056646607869	40.7191301441307	68.0301551051357	167.57492825322	88.4000965985926	111.312774791663	77.4382103984068	65.7336105720157	122.284185691343	39.2690715315007	105.497808529338	71.0272493335972	69.0348262260844	55.0861581486365	1382.35014954488	1326.15722698969	807.337526913281	2401.23917134436	2272.20580209036	1690.25315513616	1704.91306804994	696.418005939887	855.617206817653	1310.67996086799	1179.81813540631	1263.77956461214	1032.95657947569	1833.23076420182	1486.67036473872	630.975693610109	26.3510228949294	55.9444895698069	22.1158336278816	12.5054849408408	41.8501126590815	21.20210219118	5.56047649806562	58.7761427328455	49.2043914895927	87.8981466616725	0	24.6636370200032	9.96713128939326	15.8823200173205	65.1742503598117	22.891114550431
ENSG00000158828-PINK1	1670.62176116909	1659.50866966993	1828.57080252927	1368.16277284279	1515.02075575405	1597.54764934737	1734.60633992349	2000.41900082324	1444.83397822291	1180.30497806516	1539.27900409717	1520.69479505737	1696.27185052684	1672.01984242063	1718.54878014328	1230.96376478299	1589.70267197661	1835.15507292563	1601.76559767666	1790.73303383165	1897.71537558495	1369.96633115335	1719.99126321905	1587.72911055698	1651.6296194525	1960.09462502319	1443.67522639174	2294.26207383644	1048.00393324697	1726.95651700171	1561.29846759218	876.705172006058	1286.65684204207	1772.50791120338	1168.11812161811	1577.61502330607	1634.94440121479	1177.68040352827	1509.66936922482	2524.53013060593	1523.54688557775	1061.34958398954	1539.1155274271	1945.34436995275	1076.45017925447	1322.20314144193	1149.1753850208	801.189009265084
ENSG00000284005-MIR6084	0	0	0	0	0	0	0	0	0	0	0	0	0	0	0	0	0	0	0	0	0	0	0	0	0	0	0	0	0	0	0	0	0	0	0	0	0	0	0	0	0	0	0	0	0	0	0	0
ENSG00000117242-PINK1-AS	359.687568981476	302.395734993882	327.724236565655	480.485735700742	447.055304976606	424.523151574825	421.373793786625	437.758893171058	374.963966139654	404.068370869155	381.869913211564	441.777054729383	351.382464629214	369.533662073445	251.035731731216	404.671392553445	251.711519767874	230.589838346765	371.395123081879	216.672324378207	160.495897073747	229.673464816803	348.952516770802	297.103701539031	219.191823769017	378.035178586698	239.356075393931	206.09650184486	221.284614283566	243.947703800242	272.981744648192	176.421163976578	387.087439766893	336.599345578338	324.700648263898	408.833161527487	309.690833677203	469.337443959302	502.296376991928	598.189452652024	299.69947543661	257.94409394173	422.403935493356	283.631825730037	419.726973186672	260.072990283623	438.009300212264	436.838769337391
ENSG00000244038-DDOST	5682.08038926319	5675.42184032992	5743.32648409215	8004.21758261768	5790.12209005933	6592.39767748169	6602.50499261933	5618.08418155228	5738.57896005035	6439.96049457013	5603.61917589103	6724.8284997695	6603.16598424969	7813.95725438939	6465.21607429436	6999.12013246234	5731.59509766519	5984.70953718423	5767.54779374211	4522.07886408163	4633.57599144392	4507.34174702975	4995.19065673759	4994.46047543456	5637.45988851541	5093.40187324648	3444.27738411346	4013.1278227253	4159.26561007391	4686.93583390465	3878.69745093655	3650.83796473981	6559.58738891362	6791.66103377455	7103.20365520961	7676.4438329161	7253.0895250706	7286.77703034145	6741.15100782156	6745.98438204723	5122.62446671651	5912.99868851139	4415.67629478922	6473.17706620834	6681.30034098995	6103.77411165647	7095.36728549538	7373.80027455758
ENSG00000117245-KIF17	23.7606822334005	8.96591128014205	24.4570325795265	6.9804223104224	22.6767183683786	15.6403266369672	4.91111647769959	19.2656725600954	21.397400241665	7.73336594964891	8.5813463643048	14.7259018243128	20.7672851435706	17.2768984865507	50.2071463462432	50.8487613679722	135.14020118685	150.892889609404	81.4288772532461	67.5507834826174	246.688138094833	58.3155281761413	194.939523257763	77.0910479212064	58.6434265346931	104.285566506675	11.308161042233	17.7849773165615	69.0407996564726	154.580723200153	72.6642054099505	53.106370788868	14.5384953903059	16.7833468709421	16.0842426384593	2.88588114019402	2.79000751060544	2.89119575334272	5.56047649806562	4.74001151071334	10.7355035977293	8.21478006183855	12.0400171637061	17.4700762225023	13.2895083858577	23.8234800259807	16.2935625899529	24.7987074296336
ENSG00000235432-AL663074.2	0	0	0.815234419317551	0	2.1596874636551	0	0	1.07031514222752	0	0	0	0	0	0	0	0	0	0	0	0	0	0	0	0	0	0	0	0	0	0	0	0	0	0	0	0	0	0	0	0	0	0	0	0	0	0.992645001082529	0	0
ENSG00000189410-SH2D5	80.2947192714913	49.7200534626059	54.6207060942759	57.0067822017829	30.2356244911714	53.6239770410305	11.786679546479	87.765841662657	39.7380290202351	28.0334515674773	57.9240879590574	53.013246567526	102.175042906367	73.906732414689	213.380371971534	52.9674597583043	0	0	1.98607017690844	1.27454308457769	1.48607312105321	3.58864788776254	3.23104182195187	0	0	0	0	2.09235027253665	0	0	0	0	79.0530686847881	71.7954282812521	92.4843951711412	12.5054849408408	26.9700726025192	19.2746383556182	49.1175423995797	42.6601035964201	37.5742625920526	78.0404105874662	6.02000858185306	43.1613647850056	12.1820493537029	122.095335133151	45.0469083369287	118.27075851056
ENSG00000233069-AL663074.1	1.63866774023452	0	0	0	0	0	0	0	0	0	1.0726682955381	0	0	0	0	0	0	0	0	0	0	0	0	0	0	0	0	0	0	0	0	0	0	0	0	0	0	0	0	0	0	0.821478006183855	0	0	0	0	0	0
ENSG00000127483-HP1BP3	5323.21215415183	5275.21616409812	6031.91946853056	5166.67591343098	5553.63631278909	5664.03257495885	5277.48576693598	5346.22413542649	5529.69957673886	4904.88735356482	5185.27854063118	5168.79154033378	5544.86513333334	4431.52446180025	6060.42095687778	5452.47030751985	3250.58606060889	3049.73657168302	3369.36805512517	2532.51710905586	2832.45536872742	2412.46854254837	2800.23624569162	3637.13831709152	4080.04429857766	3511.34242680998	4594.88277016067	4114.60681094333	3866.28478076246	3091.61446400307	4171.31817001986	3384.40600281599	4552.36636908952	4975.32993907482	4664.43036515321	4768.43760398059	4744.87277303631	4879.37469972474	4186.1120569604	4967.53206322758	5590.51349851755	4805.64633617555	5098.94726882954	4949.16982868064	4681.22932891837	5513.15033601237	4222.90804537251	5734.22419488296
ENSG00000075151-EIF4G3	3496.91695766046	3817.84803965321	3380.77713690988	4092.85428134433	3527.84947188061	3801.71653897139	4719.58293506931	5442.55249822696	3671.1825271771	3038.24614746831	3693.19694153768	3609.8094005332	3711.52920085893	3830.67232554576	3786.45562027918	3515.97997875624	2648.12898050874	2334.5892850131	2738.79077395674	2208.78316557313	2371.77270120093	2454.63515522958	2239.11198261265	2958.04414214517	2901.40756199514	2584.62296080748	1677.37722126456	2513.95885245279	2134.06882015071	2005.92641590199	2514.77067641734	1809.2170387394	3459.2532469309	3569.25843455368	3118.33254153131	3689.11805754803	3872.53042472035	4062.13003344653	5484.48331925873	4438.54677863197	4100.06774903279	2530.97373705246	3805.64875849478	3740.65161470049	3812.981447709	3977.52851933769	3605.66955667076	3481.35700454471
ENSG00000251914-RNU7-200P	0	0	0	0	0	0	0	0	0	0	0	0	0	0	0	0	0	0	0	0	0	0	0	0	0	0	0	0	0	0	0	0	0	0	0	0	0	0	0	0	0	0	0	0	0	0	0	0
ENSG00000221808-MIR1256	0	0	0	0	0	0	1.96444659107984	1.07031514222752	0	0.966670743706113	0	0.981726788287518	0	0	0	0	0	0	0	0	0	0.897161971940636	0	1.73238309935295	0	0	0.942346753519415	2.09235027253665	0	0	0	0	2.72596788568235	0	0	0	0	0	0	0	0	0	0	0	0	0	0	0
ENSG00000233072-RPS15AP6	0	0.815082843649277	0.815234419317551	0	1.07984373182755	2.23433237670961	0	1.07031514222752	0	2.90001223111834	1.0726682955381	2.94518036486255	1.66138281148564	0	2.09196443109347	0	7.22123212448818	4.25050393265926	3.97214035381688	21.6672324378207	13.3746580894789	17.9432394388127	17.23222305041	0.866191549676476	3.84547059243889	0	10.3658142887136	15.6926270440249	6.19596919993985	10.8689571000108	0.981948721756088	8.10097181525105	2.72596788568235	3.72963263798712	2.01053032980742	1.92392076012935	5.58001502121087	2.89119575334272	0	0.948002302142669	0.894625299810777	4.92886803710313	0	1.02765154250013	0	1.98529000216506	0.958444858232525	0.953796439601291
ENSG00000236073-AL627311.1	0	0	1.6304688386351	0	0	0	0.982223295539918	1.07031514222752	3.056771463095	0.966670743706113	1.0726682955381	0	0	0	0	0	1.0316045892126	4.25050393265926	0	0	0	2.69148591582191	2.15402788130125	3.4647661987059	3.84547059243889	2.37012651151535	3.76938701407766	3.13852540880498	0	0	3.92779488702435	0	0	0	4.02106065961484	0.961960380064674	0	0	0	0	0	1.64295601236771	0	0	1.10745903215481	0.992645001082529	0	0.953796439601291
ENSG00000235112-HSPE1P27	0	0	0	0	0	0	0	0	0	0	0	0	0	0	0	0	0	0	0	0	0	0	0	0	0	0	0	0	0	0	0	0	0	0	0	0	0	0	0	0	0	0	0	0	0	0	0	0
ENSG00000117298-ECE1	4251.52345203845	5016.8349026613	4542.48618443739	3585.61026012031	5422.97522123796	4127.929065971	5577.06387207565	5913.49116080707	4933.62914143534	3112.67979473368	5292.54537018499	4214.55310211832	3939.13864603246	4237.6392676734	5160.87625150759	3002.19561910069	1556.69132512181	1467.48648275061	1744.76265041407	495.79725990072	512.695226763358	841.537929680316	747.447674811533	2015.62773609716	733.523515507718	1550.06273853104	1054.48601718823	1306.67274519914	1725.13485295468	1102.59531470109	1120.4034915237	1410.46920383315	2620.56379410263	2362.72227616484	2223.646544767	3233.14883739737	4030.63085032132	2812.16973608469	6601.21234928691	3357.82415418933	2239.24712542637	3316.30671096422	2206.33314524915	2069.69020659527	2994.5692229466	2822.08973807763	3110.15356496454	3838.07687295559
ENSG00000236936-AL031005.1	0	2.44524853094783	0	0	0	0	0	1.07031514222752	0	0	0	0	0	0	0	0	0	0	0.993035088454221	1.27454308457769	0	0	0	0	0	0	0	0	0	0	0	0	0	0	0	0	0	0	0	0	0	0	0	0	0	0	0	0
ENSG00000231105-AL031728.1	1.63866774023452	3.26033137459711	0	1.16340371840373	2.1596874636551	0	0	4.2812605689101	2.03784764206334	1.93334148741223	1.0726682955381	0.981726788287518	0	1.91965538739452	1.04598221554673	0	10.316045892126	1.06262598316481	2.97910526536266	6.37271542288844	10.4025118473725	3.58864788776254	11.8471533471569	17.3238309935295	2.88410294432917	3.55518976727302	6.5964272746359	8.36940109014661	3.54055382853706	8.45363330000839	3.92779488702435	3.60043191788935	3.63462384757646	1.86481631899356	2.01053032980742	1.92392076012935	0.930002503535145	3.85492767112363	1.85349216602187	0.948002302142669	2.68387589943233	3.28591202473542	3.01000429092653	1.02765154250013	0	2.97793500324759	0.958444858232525	0.953796439601291
ENSG00000236216-PPP1R11P1	0	0.815082843649277	0	0	1.07984373182755	0	0	0	0	0	1.0726682955381	0.981726788287518	0	0	0	0	0	0	0	0	1.48607312105321	0	0	0	0.961367648109722	0	1.88469350703883	1.04617513626833	0	0	0	0	0.908655961894116	0.932408159496781	0	0.961960380064674	0	0.963731917780908	0	0	0	0	0	0	0	0.992645001082529	0	0.953796439601291
ENSG00000228823-AL592309.1	0	0	0	0	0	0	0	0	0	0	0	0	0	0	0	0	0	0	0	0	0	0	0	0	0	0	0	0	0	0	0	0	0	0	0	0	0	0	0	0	0	0	0	0	0	0	0	0
ENSG00000236009-AL592309.2	0	0	0	0	0	0	0	0	0	0	0	0	0	0	0	0	0	0	0	0	0	0	0	0	0	0	0	0	0	0	0	0	0	0	0	0	0	0	0	0	0	0	0	0	0	0	0	0
ENSG00000227001-NBPF2P	13.9286757919934	29.342982371374	0	54.6799747649755	2.1596874636551	10.0544956951932	14.7333494330988	62.0782782491964	31.5866384519817	4.83335371853057	11.7993512509191	14.7259018243128	20.7672851435706	54.7101785407438	9.4138399399206	19.0682855129896	1.0316045892126	0	0.993035088454221	0	2.97214624210642	1.79432394388127	10.7701394065062	4.33095774838238	0.961367648109722	1.18506325575767	12.2505077957524	2.09235027253665	1.77027691426853	8.45363330000839	0	2.70032393841702	9.99521558083527	24.2426121469163	6.03159098942225	15.3913660810348	8.37002253181631	10.60105109559	43.5570659015141	22.752055251424	21.4710071954586	9.85773607420626	19.0633605092014	22.6083339350029	0	16.874965018403	27.7949008887432	11.4455572752155
ENSG00000187952-HS6ST1P1	163.047440153334	141.009331951325	96.197661479471	65.1506082306091	105.8246857191	84.904630314965	64.8267375056346	56.7267025380588	74.3814389353118	69.6002935468402	149.100893079796	134.49656999539	74.762226516854	81.5853539642671	80.5406305970985	72.0357452712939	22.6953009626771	37.1919094107685	34.7562280958977	8.92180159204381	25.2632430579046	7.17729577552509	26.9253485162656	29.4505126890002	52.8752206460347	54.5129097648529	12.2505077957524	13.6002767714882	8.85138457134264	32.6068713000324	27.4945642091705	12.6015117126127	20.8990871235647	26.1074284659099	32.1684852769187	27.8968510218756	26.9700726025192	36.6218128756745	57.4582571466781	36.0240874814214	42.9420143909173	8.21478006183855	122.406841164346	32.8848493600043	130.680165794267	9.92645001082529	36.420904612836	37.1980611444503
ENSG00000186543-CROCCP5	0	1.63016568729855	0	0	0	0	0	1.07031514222752	0	0	0	0	0	0	0	0	0	0	0	0	0	0	0	0	0	0	0	0	0	0	0	0	0	0	0	0	0	0	0	0	0.894625299810777	0	0	0	0	0	0	0
ENSG00000142794-NBPF3	128.63541760841	185.838888352035	454.085571559876	321.09942627943	373.625931212333	316.158031304409	416.462677308925	324.30548809494	201.74691656427	266.801125262887	210.242985925468	276.84695429708	142.878921787765	317.702966613793	72.1727728727246	162.080426860411	78.4019487801574	108.387850282811	108.24082464151	67.5507834826174	31.2075355421175	54.7268802883788	89.3921570740018	69.2953239741181	51.913852997925	15.4058223248497	73.5030467745143	5.23087568134163	56.6488612565929	92.9899663000923	102.122667062633	66.6079904809531	291.678563768011	267.601141775576	133.700266932193	340.533974542895	261.330703493376	381.63783944124	236.320251167789	218.040529492814	193.239064759128	222.620539675825	396.31723163866	168.534852970022	466.240252537174	416.910900454662	144.725173593111	330.967364541648
ENSG00000176378-PFN1P10	0	0	0	0	0	0	0	0	0	0	0	0	0	0	0	0	0	0	0	0	0	0	0	0	0	0	0	0	0	0	0	0	0	0	0	0	0	0	0	0	0	0	0	0	0	0	0	0
ENSG00000162551-ALPL	936.498613544026	2135.51705036111	2987.83414679882	2416.38952312455	2211.51996278282	1722.67026244311	423.338240377705	652.89223675879	895.634038686836	2513.34393363589	1450.24753556751	860.974393328153	1287.57167890137	1768.96243948405	392.243330830025	1254.26944707665	3.09481376763779	7.4383818821537	50.6447895111652	2.54908616915537	8.91643872631927	14.3545915510502	34.46444610082	17.3238309935295	0.961367648109722	3.55518976727302	5.65408052111649	0	7.08110765707411	6.03830950000599	13.7472821045852	15.3018356510298	241.702485863835	98.8352649066588	17.0895078033631	1922.95879974928	542.19145956099	106.974242873681	740.470120325739	449.353091215625	128.826043172752	443.598123339282	11095.8791511188	294.935992697538	1528.29346437363	1324.18843144409	1614.02114126357	523.634245341109
ENSG00000233431-LINC02596	1.63866774023452	3.26033137459711	0.815234419317551	1.16340371840373	0	1.1171661883548	0	0	0	0	0	0	0	3.83931077478904	0	0	0	1.06262598316481	0	0	0	0	0	0	0	0	0	0	0	0	0	0	0	0	0	1.92392076012935	0	0	0.926746083010937	0	0.894625299810777	0	2.00666952728435	0	0	0	0	0
ENSG00000076864-RAP1GAP	49.1600322070355	39.9390593388146	113.31758428514	82.601664006665	97.1859358644796	154.168933992963	34.3778153438971	16.0547271334129	40.7569528412667	55.1002323912485	172.699595581634	79.519869851289	112.143339775281	86.3844924327533	123.425901434515	22.2463330984878	222.826591269921	157.268645508392	619.653895195434	126.179765373191	95.1086797474056	434.226394419268	451.268841132611	559.559741091004	103.82770599585	250.048346964869	43.3479506618931	638.166833123679	307.14304462559	19.3225904000192	80.5197951839992	33.3039952404765	2.72596788568235	0	2.01053032980742	9.61960380064675	4.65001251767573	0.963731917780908	1.85349216602187	13.2720322299974	4.47312649905389	3.28591202473542	12.0400171637061	7.19356079750094	2.21491806430961	8.93380500974276	21.0857868811156	0.953796439601291
ENSG00000090686-USP48	2067.99868817596	2040.96744049779	2164.4473832881	2065.04160016663	2021.46746598118	1951.68933105584	1792.55751436035	2104.23956961931	1916.59570736057	2070.6087330185	2060.59579572869	1954.61803548045	1806.75380749064	1863.98538116008	2000.9639783409	2011.7041216204	1916.72132675701	1756.52075017144	1808.31689607514	1840.44021413018	1683.72084615329	1669.61842978152	1768.45689054832	1900.42425999019	1766.99373722567	1505.03033481224	1710.35935763774	1742.92777702303	1711.85777609767	1638.79719830163	2127.88288004544	1666.0998700033	1772.78778165542	1891.85615561897	1590.32949087767	1702.66987271447	1599.60430608045	1772.30299679909	1594.93000886182	1768.02429349608	2046.90268596706	1620.77610620075	1595.30227419106	1756.25648613273	1859.42371498792	1715.29056187061	1828.71278950766	1891.37833972936
ENSG00000231978-AL590103.1	0	0	0	0	0	0	0	0	0	0	0	0	0	0	0	0	0	0	0	0	0	0	0	0	0	0	0	0	0	0	0	0	0	0	0	0	0	0	0	0	0	0	0	0	0	0	0	0
ENSG00000187942-LDLRAD2	6.55467096093807	4.89049706189566	5.70664093522286	20.9412669312672	5.39921865913775	8.93732950683842	12.7689028420189	9.63283628004772	12.22708585238	1.93334148741223	6.4360097732286	5.89036072972511	4.15345702871411	8.63844924327534	8.36785772437387	6.35609517099652	4.12641835685039	2.12525196632963	2.97910526536266	0	0	1.79432394388127	3.23104182195187	2.59857464902943	0.961367648109722	2.37012651151535	0	3.13852540880498	11.5067999427454	1.2076619000012	0	3.60043191788935	12.7211834665176	7.45926527597425	3.01579549471113	7.6956830405174	13.020035049492	12.5285149311518	17.6081755772078	8.53202071928402	2.68387589943233	3.28591202473542	15.0500214546327	7.19356079750094	7.75221322508365	4.96322500541265	7.6675588658602	4.76898219800646
ENSG00000142798-HSPG2	35233.8144166525	43680.2895911648	40556.2818922095	71799.4604812864	48696.6329304952	52252.0969617308	49506.0185418029	80525.1597254878	41320.4177142972	37376.3243053969	38048.6171110319	45718.0348037614	36621.8613135781	54564.2847313018	46489.7255521901	55661.3847616117	67.0542982988188	39.3171613770981	250.244842290464	29.3144909452868	53.4986323579156	81.6417394465978	92.6231988959537	121.266816954707	87.4844559779847	85.3245544145524	44.2902974154125	85.7863611740027	105.331476398977	32.6068713000324	112.92410300195	36.0043191788935	28731.7015150919	27467.8119706157	30186.1023717286	32035.2045769138	23443.5031091139	21991.3986318425	49420.5883687243	39962.0890445221	32304.0249508673	6619.4697738295	75705.6212558568	34641.105846137	59157.1391206133	13158.50213435	26279.5995678776	25855.5138847118
ENSG00000232037-AL590556.1	0	0	0	0	0	0	0	0	0	0	0	0	0	0	0	0	0	0	0	0	0	0	0	0	0	0	0	0	0	0	0	0	0	0	0	0	0	0	0	0	0	0	0	0	0	0	0	0
ENSG00000283234-AL590556.2	0	0	0	0	0	0	0	0	0	0	0	0	0	0.959827693697259	0	0	0	0	1.98607017690844	0	0	1.79432394388127	0	0	0	0	0	0	0	0	0	0.900107979472339	0	0	0	0	0	0	0	0	0	0	0	0	0	0	0	0
ENSG00000219073-CELA3B	0	0	0	0	0	0	0	0	0	0	0	0	0	0	0	0	0	0	0	0	0	0	0	0	0	0	0	0	0	0	0	0	0	0	0	0	0	0	0	0	0	0	0	0	0	0	0	0
ENSG00000285959-AL590556.3	0	0	0	0	0	0	0	0	0	0	0	0	0	0	0	0	0	0	0	0	0	0	0	0	0	0	0	0	0	0	0	0	0	0	0	0	0	0	0	0	0	0	0	0	0	0	0	0
ENSG00000273610-RN7SL386P	0	0	0	0	0	0	0	0	0	0	0	0	0	0	0	0	0	0	0	0	0	0	0	0	0	0	0	0	0	0	0	0	0	0	0	0	0	0	0	0	0	0	0	0	0	0	0	0
ENSG00000201919-RNU6-1022P	0	0	0	0	0	0	0	0	0	0	1.0726682955381	0	0	0	0	0	0	0	0	0	0	0	0	0	0	0	0	0	0	0	0	0	0	0	0	0	0	0	0	0	0	0	0	0	0	0	0	0
ENSG00000142789-CELA3A	0	0	0	0	0	0	0	0	0	0	0	0	0	0	0	0	0	0	0	0	0	0	0	0	0	0	0	0	0	0	0	0	0	0	0	0	0	0	0	0	0	0	0	0	0	0	0	0
ENSG00000278124-RN7SL186P	0	0	0	0	0	0	0	0	0	0	0	0	0	0	0	0	0	0	0	0	0	0	0	0	0	0	0	0	0	0	0	0	0	0	0	0	0	0	0	0	0	0	0	0	0	0	0	0
ENSG00000201273-RNU6-776P	0	0	0	0	0	0	0	0	0	0	0	0	0	0	0	0	0	0	0	0	0	0	0	0	0	0	0	0	0	0	0	0	0	0	0	0	0	0	0	0	0	0	0	0	0	0	0	0
ENSG00000228397-LINC01635	0.819333870117258	2.44524853094783	1.6304688386351	1.16340371840373	0	2.23433237670961	0.982223295539918	3.21094542668257	1.01892382103167	0.966670743706113	5.3633414776905	2.94518036486255	0.830691405742822	1.91965538739452	3.1379466466402	3.17804758549826	1.0316045892126	4.25050393265926	0.993035088454221	3.82362925373306	2.97214624210642	6.28013380358445	4.3080557626025	2.59857464902943	1.92273529621944	1.18506325575767	0	2.09235027253665	0	0	0.981948721756088	0.900107979472339	0.908655961894116	0.932408159496781	0	1.92392076012935	0	0.963731917780908	0.926746083010937	0.948002302142669	0.894625299810777	0.821478006183855	2.00666952728435	2.05530308500027	0	0.992645001082529	0.958444858232525	4.76898219800646
ENSG00000218510-LINC00339	104.055401504892	74.9876216157335	102.719536834011	59.3335896385904	73.4293737642734	83.7874641266102	97.2401062584519	82.4142659515194	61.1354292619001	122.767184450676	117.993512509191	92.2823180990267	63.9632382421973	78.7058708831753	94.1383993992061	165.25847444591	151.645874614252	178.521165171689	139.024912383591	152.945170149322	188.731286373758	133.677133819155	137.85778440328	116.069667656648	171.123441363531	145.762780458194	175.276496154611	211.327377526202	160.210060741302	117.143204300116	194.425846907705	140.416844797685	82.6876925323645	125.875101532065	120.631819788445	191.43011563287	95.79025786412	115.647830133709	115.843260376367	94.8002302142668	70.6753986850514	115.00692086574	172.573579346454	114.069321217515	148.399510308744	117.132110127738	112.138048413205	107.778997674946
ENSG00000285721-AL031281.2	57.3533709082081	35.8636451205682	29.3484390954318	20.9412669312672	23.7565621002061	40.2179827807729	33.3955920483572	41.7422905468735	24.45417170476	26.1001100800651	41.8340635259859	35.3421643783507	34.8890390411985	40.3127631352849	42.8852708374161	45.5520153921417	44.3589973361417	53.1312991582407	44.6865789804399	30.5890340298645	35.6657549052771	48.4467464847943	50.6196552105793	52.837684530265	67.2957353676806	56.8830362763683	74.4453935280338	64.8628584486362	32.7501229139678	30.19154750003	63.8266669141457	29.7035633225872	9.99521558083527	18.6481631899356	7.03685615432596	10.5815641807114	6.51001752474602	9.63731917780908	13.9011912451641	5.68801381285601	33.9957613928095	15.6080821174932	9.03001287277959	3.0829546275004	19.9342625787865	16.874965018403	7.6675588658602	36.2442647048491
ENSG00000285752-AL031281.3	0	1.63016568729855	0.815234419317551	5.81701859201867	0	3.35149856506441	4.91111647769959	1.07031514222752	3.056771463095	0	2.1453365910762	3.92690715315007	2.49207421722847	4.7991384684863	0	3.17804758549826	1.0316045892126	0	0.993035088454221	0	0	1.79432394388127	1.07701394065062	0.866191549676476	0	8.29544279030371	1.88469350703883	4.1847005450733	7.08110765707411	0	0	2.70032393841702	2.72596788568235	0.932408159496781	1.00526516490371	1.92392076012935	6.51001752474602	3.85492767112363	6.48722258107656	8.53202071928402	1.78925059962155	0	4.01333905456871	0	2.21491806430961	0.992645001082529	0.958444858232525	4.76898219800646
ENSG00000285794-AL031281.4	0	0	0	0	0	0	0	0	0	0	0	0	0	0	0	0	0	0	0	0	0	0	0	0	0	0	0	0	0	0	0	0	0	0	0	0	0	0	0	0	0	0	0	0	0	0	0	0
ENSG00000070831-CDC42	94.2233950634847	96.1797755506147	105.980474511282	68.6408193858203	69.1099988369632	86.0217965033198	61.8800676190148	75.9923750981543	95.7788391769768	76.366988752783	153.391566261948	65.7756948152637	74.762226516854	93.1032862886342	86.8165238903789	95.3414275649478	110.381691045748	81.8222007036907	103.275649199239	49.7071802985298	98.080825989512	90.6133591660042	130.318686818725	150.717329643707	84.6003530336556	141.022527435163	104.600489640655	58.5858076310262	92.9395379990977	95.4052901000947	94.2670772885845	114.313713392987	37.2548944376587	27.9722447849034	35.1842807716298	44.250177482975	29.7600801131247	45.2954001357027	25.0221442412953	44.5561082007054	59.9398950873221	58.3249384390537	34.113381963834	30.829546275004	60.9102467685144	60.5513450660343	38.337794329301	65.8119543324891
ENSG00000230068-CDC42-IT1	10.6513403115244	6.52066274919422	12.2285162897633	3.4902111552112	9.71859358644796	4.46866475341921	5.89333977323951	14.9844119911853	6.11354292619001	4.83335371853057	5.3633414776905	9.81726788287518	3.32276562297129	9.59827693697259	5.22991107773367	2.11869839033217	4.12641835685039	6.37575589898888	12.9094561499049	19.1181462686653	13.3746580894789	13.4574295791095	21.5402788130125	10.3942985961177	8.6523088329875	8.29544279030371	14.1352013027912	9.41557622641493	14.1622153141482	7.24597140000719	8.83753849580479	16.2019436305021	2.72596788568235	3.72963263798712	5.02632582451855	0.961960380064674	2.79000751060544	0	0.926746083010937	3.79200920857067	2.68387589943233	2.46443401855156	6.02000858185306	0	7.75221322508365	4.96322500541265	3.8337794329301	3.81518575840516
ENSG00000271428-AL031281.1	0	0	0	0	0	0	0	0	0	0	0	0	0	0	0	0	0	0	0	0	0	0	0	0	0	0	0	0	0	0	0	0	0	0	0	0	0	0	0	0	0	0	0	0	0	0	0	0
ENSG00000162552-WNT4	3.27733548046903	4.89049706189566	17.1199228056686	137.281638771641	5.39921865913775	4.46866475341921	1.96444659107984	64.2189085336515	29.5487908099184	18.3667441304162	2.1453365910762	39.2690715315007	5.81483984019976	22.076036955037	3.1379466466402	98.5194751504461	0	0	0	0	0	0	0	0.866191549676476	0	0	0.942346753519415	0	0.885138457134264	1.2076619000012	0	0	0.908655961894116	0	0	0	0	0	0.926746083010937	1.89600460428534	0	1.64295601236771	2.00666952728435	0	1.10745903215481	0	1.91688971646505	0.953796439601291
ENSG00000285873-AL445253.1	1.63866774023452	4.89049706189566	5.70664093522286	4.65361487361493	4.3193749273102	7.82016331848362	0.982223295539918	13.9140968489578	9.17031438928501	4.83335371853057	4.2906731821524	4.90863394143759	0.830691405742822	7.67862154957808	3.1379466466402	5.29674597583043	0	3.18787794949444	1.98607017690844	2.54908616915537	0	1.79432394388127	0	1.73238309935295	1.92273529621944	2.37012651151535	2.82704026055824	4.1847005450733	0.885138457134264	9.66129520000959	5.89169233053653	2.70032393841702	0.908655961894116	0.932408159496781	1.00526516490371	1.92392076012935	0	0	0.926746083010937	0.948002302142669	1.78925059962155	5.75034604328698	2.00666952728435	2.05530308500027	1.10745903215481	3.97058000433012	3.8337794329301	2.86138931880387
ENSG00000266564-MIR4418	0	0	0	0	0	0	0	0	0	0	0	0	0	0	0	0	0	0	0	0	0	0	0	0	0	0	0	0	0	0	0	0	0	0	0	0	0	0	0	0	0	0	0	0	0	0	0	0
ENSG00000234397-PPIAP34	0	0	0	0	0	0	0	0	0	0	0	0	0	0	0	0	0	0	0	0	0	0	0	0	0	0	0	1.04617513626833	0.885138457134264	0	0	0	0	0	0	0	0	0	0	0.948002302142669	0	0	0	0	0	0	0	0
ENSG00000279625-AL591122.1	0	0	0	0	0	0	0	0	0	0	0	0	0	0	0	0	0	0	0	0	0	0	0	0	0	0	0	0	0	0	0	0	0	0	0	0	0	0	0	0	0	0	0	0	0	0	0	0
ENSG00000184677-ZBTB40	909.460595830157	835.459914740509	779.364104867579	852.774925589936	832.559517239042	862.452297409908	860.427606892968	772.767532688273	740.757617890023	754.969850834475	845.262616884023	803.05251281919	885.517038521849	845.608198147286	809.590234833172	787.096452008402	969.708313859841	1100.88051855875	1029.77738672703	1897.79465293618	1753.56628284279	1243.46649310972	1628.44507826374	1049.82415820789	1614.13628117622	1104.47895436615	1341.90177701165	1261.6872143396	1165.72734804583	1053.08117680104	1408.11446699823	1281.75376276861	706.025682391728	854.085874099051	907.754443908049	907.128638400988	843.512270706377	711.23415532231	764.565518484023	745.129809484137	903.571552808885	707.292563324299	1193.96836873419	1059.50874031764	1080.88001538309	785.18219585628	645.033389590489	849.83262768475
ENSG00000237200-ZBTB40-IT1	4.09666935058629	7.33574559284349	5.70664093522286	2.32680743680747	1.07984373182755	2.23433237670961	2.94666988661975	2.14063028445505	10.1892382103167	2.90001223111834	2.1453365910762	2.94518036486255	2.49207421722847	6.71879385588082	10.4598221554673	5.29674597583043	5.15802294606298	5.31312991582407	13.9024912383591	2.54908616915537	11.8885849684257	8.07445774746572	7.53909758455437	3.4647661987059	21.1500882584139	17.7759488363651	8.48112078167473	2.09235027253665	17.7027691426853	6.03830950000599	5.89169233053653	3.60043191788935	2.72596788568235	0.932408159496781	5.02632582451855	0.961960380064674	4.65001251767573	9.63731917780908	0.926746083010937	5.68801381285601	8.05162769829699	7.39330205565469	4.01333905456871	5.13825771250067	2.21491806430961	4.96322500541265	1.91688971646505	6.67657507720904
ENSG00000070886-EPHA8	0	0	0	0	0	0	0	0	1.01892382103167	0	0	0	0	0	0	0	1.0316045892126	0	0	0	0	0	0	0	0	0	0	1.04617513626833	0	1.2076619000012	0	0	0	0	0	0	0	0	0	0	0	0	0	0	0	0	0	0
ENSG00000276835-MIR6127	0	0	0	0	0	0	0	0	0	0	0	0	0	0	0	0	0	0	0	0	0	0	0	0	0.961367648109722	0	0	0	0	0	0	0	0	0	0	0	0	0	0	0	0	0	0	0	0	0	0	0
ENSG00000173372-C1QA	2.45800161035178	1.63016568729855	1.6304688386351	0	1.07984373182755	3.35149856506441	0.982223295539918	4.2812605689101	5.09461910515834	0.966670743706113	1.0726682955381	35.3421643783507	2.49207421722847	1.91965538739452	2.09196443109347	0	9865.23468664006	8135.46452710982	6235.26732040405	27996.6133958335	15456.6465320745	12626.6575930925	15320.5233057551	7400.74060043581	18340.0106229892	17378.9526456863	12138.3685320836	8227.12127161411	8965.56743231296	27476.7235488273	13994.7331824678	16537.6839068453	0.908655961894116	0	1.00526516490371	0.961960380064674	3.72001001414058	0.963731917780908	1.85349216602187	1.89600460428534	5.36775179886466	1.64295601236771	2.00666952728435	2.05530308500027	0	8.93380500974276	0.958444858232525	3.81518575840516
ENSG00000159189-C1QC	7.37400483105533	0.815082843649277	3.2609376772702	0	2.1596874636551	0	0	4.2812605689101	2.03784764206334	5.80002446223668	5.3633414776905	48.1046126260884	4.15345702871411	4.7991384684863	1.04598221554673	1.05934919516609	4436.93133820338	4788.19268014065	2921.50923023232	24514.5616887672	14175.6515017266	5618.9254302642	12075.4803025748	4176.77565253997	25196.4846893077	12016.5414133828	11148.9044408882	4790.43594897266	6343.78732228127	20799.5609037206	13165.9684613056	19424.3301970131	0	0.932408159496781	2.01053032980742	0.961960380064674	1.86000500707029	1.92746383556182	1.85349216602187	0	3.57850119924311	3.28591202473542	1.00333476364218	2.05530308500027	0	9.92645001082529	0.958444858232525	1.90759287920258
ENSG00000173369-C1QB	4.91600322070355	4.07541421824639	0.815234419317551	1.16340371840373	2.1596874636551	0	0.982223295539918	4.2812605689101	2.03784764206334	1.93334148741223	2.1453365910762	21.5979893423254	2.49207421722847	6.71879385588082	2.09196443109347	0	11256.8692774879	7070.71329197867	4898.64209134467	14904.5068310515	11004.371461399	8427.04240243839	9278.47509870512	7825.17445977728	14828.1346044444	18828.2850074779	8959.8329324626	6536.5022514045	9910.89530453235	19068.9814010189	15167.1799562445	18832.9592544997	2.72596788568235	1.86481631899356	1.00526516490371	0.961960380064674	1.86000500707029	0.963731917780908	1.85349216602187	0.948002302142669	0	1.64295601236771	1.00333476364218	3.0829546275004	1.10745903215481	1.98529000216506	2.87533457469758	0.953796439601291
ENSG00000133216-EPHB2	368.700241552766	171.982480009997	194.025791797577	136.118235053237	90.7068734735143	97.1934583868679	218.053571609862	89.9064719471121	127.365477628959	179.800758329337	170.554258990558	338.695741959194	133.741316324594	114.219495549974	106.690185985767	109.112967102107	313.607795120629	326.226176831598	463.747386308121	1984.46358268746	922.851408174045	495.233408511231	1273.03047784904	589.010253780004	1551.64738404909	1013.22908367281	757.646789829609	818.108956561831	452.305751595609	1004.774700801	1326.61272309248	476.157121140867	1087.66118638726	1006.06840409703	926.85448204122	1614.16951774852	1599.60430608045	1385.84649776895	622.77336778335	298.620725174941	688.861480854298	2169.52341433156	396.31723163866	750.185626025098	1188.30354150211	548.932685598639	522.352447736726	722.023904778177
ENSG00000265422-MIR4684	0	0	0	0	0	0	0	0	0	0	0	0	0	0	0	0	0	0	0	0	0	0	0	0	0	0	0	0	0	0	0	0	0	0	0	0	0	0	0	0	0	0	0	0	0	0	0	0
ENSG00000225952-AL512444.1	0	0	0	0	0	0	0	0	0	0	0	0	0	0	0	0	2.06320917842519	0	0	0	0	0	4.3080557626025	0	0	0	0	0	0	0	0	0	0	0	0	0	0	0	0	0	0	0	0	0	0	0	0	0
ENSG00000264014-MIR4253	0	0	0	0	0	0	0	0	0	0	0	0	0	0	0	0	0	0	0	0	0	0	0	0	0	0	0	0	0	0	0	0	0	0	0	0	0	0	0	0	0	0	0	0	0	0.992645001082529	0	0
ENSG00000215906-LACTBL1	0	0	0	0	0	0	0	0	0	0	0	0	0	0	0	0	0	0	0	0	0	0	0	0	0	0	0	0	0	0	0	0	0	0	0	0	0	0	0	0	0	0	0	0	0	0	0	0
ENSG00000227868-TEX46	0	3.26033137459711	0	0	0	0	1.96444659107984	0	0	0	0	0	0.830691405742822	1.91965538739452	4.18392886218694	0	0	2.12525196632963	1.98607017690844	0	0	0	3.23104182195187	1.73238309935295	0	2.37012651151535	1.88469350703883	2.09235027253665	0	0	0	0	1.81731192378823	2.79722447849034	1.00526516490371	0.961960380064674	4.65001251767573	0	0	0.948002302142669	0	0	1.00333476364218	4.11060617000053	1.10745903215481	0	1.91688971646505	2.86138931880387
ENSG00000004487-KDM1A	1873.81656095817	1855.12855214575	1842.42978765766	1503.11760417762	1532.29825546329	1747.24791858691	1712.01520412608	1421.37850887815	1815.72224907843	1952.67490228635	1782.77470718432	1854.48190307512	1803.43104186767	1720.97105479919	1457.0532262566	1739.45137846271	806.714788764251	664.141239478009	914.585316466337	878.160185274027	673.191123837105	769.764971925065	740.985591167629	830.67769613974	846.964897984665	776.216432521276	812.302901533736	882.971815010467	852.388334220296	670.252354500665	989.804311530137	713.785627721565	2142.61075814633	2055.02758353091	2238.72552224056	2047.05168877763	2258.04607858333	2097.08065309126	1825.68978353155	1729.15619910823	2065.68981726308	2981.96516244739	1918.37606808384	1975.14626468526	2515.03946202357	1881.06227705139	2126.78914041797	2180.37866092855
ENSG00000240553-AL031428.1	0	0	0	0	0	0	0	0	0	0	0	0	0	0	0	0	0	0	0	0	0	0.897161971940636	0	0	0	0	0	0	0	0	0	0	0.908655961894116	0	0	0	0	0	0	0	0	0	0	0	0	0	0	0
ENSG00000263793-MIR3115	0	0	1.6304688386351	0	0	0	0	0	0	0	0	0	0	0	0	0	0	0	0	0	0	0	0	0	0	0	0	0	0	0	0.981948721756088	0	0	0	0	0	0	0	0	0	0	0	0	0	0	0	0	0
ENSG00000266802-MIR4419A	0	0	0	0	0	0	0	0	0	0	0	0	0	0	0	0	0	0	0	0	0	0	0	0	0	0	0	0	0	0	0	0	0	0	0	0	0	0	0	0	0	0	0	0	0	0	0	0
ENSG00000169641-LUZP1	2081.92736396795	1995.32280125343	1952.48643426553	2594.39029204032	2000.95043507645	2169.53673778503	2329.83365702069	2367.53709460728	2065.35858523119	1882.1079379958	1772.04802422894	2126.42022343076	1982.86038550812	2323.74284644107	2134.84970193088	2218.27721467779	1001.68805612543	1022.24619580455	1460.75461511616	517.464492338541	570.652078484433	773.353619812828	856.226082817246	1416.22318372104	981.556368720027	1513.32577760255	670.008541752304	941.557622641493	732.009504050036	810.341134900804	942.670772885845	637.276449466416	2203.49070759323	2355.26301088887	2664.95795215973	2362.57469343884	2832.78762576805	2522.08642883264	2264.96742687873	2547.28218585735	2549.68210446071	2839.84946737759	2812.34734248902	2535.21635534783	2683.3732349111	2364.48039257858	2537.00353974149	2421.68916014768
ENSG00000229010-AL161672.1	0	0	0	0	0	0	0	0	0	0	0	0	0	0	0	0	0	0	0	0	0	0	0	0	0	0	0	0	0	0	0	0	0	2.79722447849034	0	0	0	0	0	0	0	0	0	0	0	0	0	0
ENSG00000206935-RNU6-514P	0	0	0	0	0	0	0	0	0	0	0	0	0	0	0	0	0	0	0	0	0	0	0	0	0	0	0	0	0	0	0	0	0	0	0	0	0	0	0	0	0	0	0	0	0	0	0	0
ENSG00000252578-RNU6-135P	0	0	0	0	0	0	0	0	0	0	0	0	0	0	0	0	0	0	0	0	0	0	0	0	0	0	0	0	0	0	0	0	0	0	0	0	0	0	0	0	0	0	0	0	0	0	0	0
ENSG00000179546-HTR1D	0	0	0	1.16340371840373	0	0	0.982223295539918	1.07031514222752	0	0	0	0	0.830691405742822	1.91965538739452	0	1.05934919516609	0	0	0	0	0	0	1.07701394065062	0	0	0	0	0	0	0	0.981948721756088	0	0.908655961894116	1.86481631899356	1.00526516490371	2.88588114019402	6.51001752474602	4.81865958890454	2.78023824903281	2.84400690642801	3.57850119924311	18.0725161360448	1.00333476364218	2.05530308500027	5.53729516077403	0.992645001082529	1.91688971646505	0
ENSG00000215381-AL109936.1	0	0	0	0	0	0	0	0	1.01892382103167	0	1.0726682955381	0	0	0	0	0	0	0	0	0	0	0	0	0	0	0	0	0	0	0	0	0	0	0	0	0	0	0	0	0	0	0	0	0	0	0	0	0
ENSG00000261326-LINC01355	81.9333870117258	102.700438299809	93.7519582215183	180.327576352579	85.3076548143765	84.904630314965	111.973455691551	191.586410458727	76.4192865773751	174.0007338671	68.6507709144384	108.971673499915	83.8998319800251	105.581046306699	47.069199699603	98.5194751504461	82.5283671370077	40.3797873602629	91.3592281377883	28.0399478607091	26.7493161789578	102.276464801232	38.7725018634225	71.027707073471	87.4844559779847	67.5486055781873	110.254570161772	63.8166833123679	123.919383998797	67.6290664000671	114.888000445462	89.1106899677615	139.0243621698	135.199183127033	188.989851001897	142.370136249572	163.680440622186	194.673847391743	137.158420285619	249.324605463522	220.077823753451	165.938557249139	150.500214546327	174.700762225023	203.772461916484	153.859975167792	102.55359983088	130.670112225377
ENSG00000284726-AL109936.6	0	0	0	0	0	0	0	0	0	0	0	0	0	0	0	0	0	0	0	0	0	0	0	0	0	0	0	0	0	0	0	0	0	0	0	0	0	0	0	0	0	0	0	0	0	0	0	0
ENSG00000125944-HNRNPR	4522.72296304727	4882.34623345917	4802.54596419969	3205.17724420228	4244.8657098141	4325.6674813098	4364.01810208386	2868.44458116977	4885.73972184685	4366.45174932051	5156.31649665165	4397.15428473979	4799.73494238203	3509.13004815718	4772.81684953975	3850.73432442873	3713.77652116535	3213.3809730904	3413.06159901716	2710.95314089674	2939.45263344325	3109.56339474624	2583.75644362085	3183.25394506105	3157.13135639233	3609.70267703787	3906.02729333797	3566.41103953872	4584.13206949835	3784.81239460376	4241.03652926454	4674.26073739985	3926.30241134447	3417.2759045557	3553.61235793461	3145.61044281149	3959.95066005265	3585.08273414498	2693.12411722978	2859.17494326229	4296.88531499116	5865.35296415272	2415.02677608672	2660.58984353285	3659.04464223948	3125.83910840888	4018.75929056898	4851.96248825177
ENSG00000125945-ZNF436	344.120225449249	491.494954720514	382.344942659931	556.106977396984	371.466243748677	326.212526999602	469.502735268081	575.829546518408	345.415175329736	356.701504427556	344.32652286773	473.192311954584	423.652616928839	476.074536073841	309.610735801833	341.11044084348	114.508109402598	149.830263626239	251.237877378918	56.0798957214182	83.2200947789799	132.779971847214	100.162296480508	249.463166306825	123.055058958044	318.782015798814	204.489245513713	223.881479161422	288.55513702577	155.788385100155	284.765129309266	216.025915073361	442.515453442434	564.106936495553	430.253490578788	836.905530656267	442.681191682729	436.570558754751	473.567248418589	613.357489486307	465.205155901604	295.732082226188	1179.9216820432	769.7110053326	496.141646405353	434.778510474148	318.203692933198	355.766071971282
ENSG00000249087-ZNF436-AS1	14.7480096621107	13.0413254983884	29.3484390954318	32.5753041153045	10.7984373182755	8.93732950683842	36.342261934977	39.6016602624184	28.5298669888867	28.0334515674773	7.5086780687667	42.2142518963633	25.7514335780275	32.6341415857068	21.9656265264814	10.5934919516609	20.6320917842519	9.56363384848333	23.8328421229013	8.92180159204381	16.3468043315853	33.1949929618035	8.61611152520499	13.8590647948236	13.4591470735361	14.2207590690921	25.4433623450242	25.1082032704398	23.8987383426251	32.6068713000324	22.58482060039	28.8034553431148	41.7981742471293	45.6879998153423	47.2474627504743	93.3101568662734	62.3101677368547	66.4975023268827	32.4361129053828	54.9841335242748	52.7828926888358	28.7517302164349	71.2367682185946	71.9356079750094	45.4058203183471	68.4925050746945	27.7949008887432	18.1221323524245
ENSG00000201405-RF00019	0	0	0	0	0	0	0	0	0	0	0	0	0	0	0	0	0	0	0	0	0	0	0	0	0	0	0	0	0	0	0	0	0	0	0	0	0	0	0	0	0	0	0	0	0	0	0	0
ENSG00000271420-AL109936.2	0.819333870117258	0.815082843649277	1.6304688386351	1.16340371840373	4.3193749273102	4.46866475341921	1.96444659107984	2.14063028445505	4.07569528412667	0.966670743706113	1.0726682955381	1.96345357657504	1.66138281148564	2.87948308109178	1.04598221554673	0	0	0	0	0	0	0	3.23104182195187	0	0	0	0	0	0	0	0	0	3.63462384757646	6.52685711647747	2.01053032980742	3.8478415202587	1.86000500707029	0	0	2.84400690642801	7.15700239848622	0.821478006183855	12.0400171637061	1.02765154250013	9.96713128939326	0.992645001082529	0.958444858232525	2.86138931880387
ENSG00000204219-TCEA3	160.589438542983	184.208722664737	155.709774089652	167.530135450138	286.158588934301	175.395091571704	122.77791194249	108.10182936498	232.31463119522	143.067270068505	184.498946832553	236.596155977292	202.688703001249	275.470548091113	135.977688021075	85.807284808453	13.4108596597638	10.6262598316481	26.811947388264	14.0199739303546	5.94429248421285	8.07445774746572	17.23222305041	11.2604901457942	2.88410294432917	18.9610120921228	7.53877402815532	5.23087568134163	15.0473537712825	15.6996047000156	11.7833846610731	19.8023755483914	301.673779348846	409.327182019087	543.848454212907	186.620313732547	63.2401702403899	122.393953558175	86.1873857200172	135.564329206402	575.24406777833	161.009689212036	264.880377601535	532.323499015069	584.738368977738	282.903825308521	128.431611003158	159.284005413416
ENSG00000232482-AL357134.1	0	0	0	0	0	0	0	0	0	0	0	0	0	0	0	0	0	0	0	0	0	0	0	0	0	0	0	0	0	0	0	0	0	0	0	0	0	0	0	0	0	0	0	0	0	0.992645001082529	0	0
ENSG00000088280-ASAP3	838.178549129955	1169.64388063671	649.741832196088	1437.96699594701	880.072641439454	837.874641266102	1544.05502058875	1475.96458113176	909.89897218128	784.936643889364	835.60860222418	836.431223620966	871.395284624221	1522.28672220385	415.254939572053	760.61272212925	13.4108596597638	15.9393897474722	10.9233859729964	19.1181462686653	47.5543398737028	13.4574295791095	11.8471533471569	4.33095774838238	6.72957353676806	14.2207590690921	12.2505077957524	2.09235027253665	13.277076857014	8.45363330000839	22.58482060039	12.6015117126127	1136.72860832954	1149.65926065953	1870.7984718858	3065.76773126612	1107.63298171036	2151.04964048699	1404.94706184458	2052.42498413888	1797.30222731985	639.109888811039	3499.63165558391	2273.1652120103	1594.74100630292	1224.92393133584	615.321598985281	453.053308810613
ENSG00000007968-E2F2	86.0300563623121	92.9194441760176	64.4035191260865	5.81701859201867	50.7526553958949	71.4986360547074	29.4666988661975	79.2033205248368	64.1922007249951	63.8002690846035	76.1594489832051	68.7208751801263	77.2543007340825	25.915347729826	67.9888440105377	67.7983484906296	270.2804023737	188.084799020172	311.813017774625	47.1580941293744	115.913703442151	197.37563382694	91.546184955303	231.273143763619	26.9182941470722	87.6946809260678	318.513202689562	179.942123438152	295.636244682844	262.06263230026	133.545026158828	230.427642744919	77.2357567609998	52.2148569318197	42.2211369259558	8.65764342058207	30.6900826166598	8.67358726002817	41.7035737354922	12.3240299278547	143.140047969724	273.552176059224	1.00333476364218	11.3041669675015	24.3640987074057	15.8823200173205	110.22115869674	164.052987611422
ENSG00000235052-AL021154.1	0	0	2.44570325795265	1.16340371840373	1.07984373182755	0	0	2.14063028445505	4.07569528412667	0.966670743706113	2.1453365910762	0.981726788287518	1.66138281148564	0	2.09196443109347	1.05934919516609	2.06320917842519	0	0	0	2.97214624210642	2.69148591582191	1.07701394065062	0.866191549676476	1.92273529621944	2.37012651151535	2.82704026055824	6.27705081760996	1.77027691426853	1.2076619000012	1.96389744351218	1.80021595894468	0	3.72963263798712	2.01053032980742	0.961960380064674	0	0	0	1.89600460428534	0.894625299810777	0.821478006183855	6.02000858185306	4.11060617000053	0	0	1.91688971646505	2.86138931880387
ENSG00000117318-ID3	6899.61052025743	6660.85699830189	8347.1852193924	4181.27296394302	10019.8699876278	11462.1250925203	8680.88948598179	4954.48879337121	8433.63246667912	6822.76210907775	6895.11180371891	8342.71424686733	6734.41522635706	2628.0082253431	9608.3926320123	9356.17209170688	237.269055518897	902.169459706927	336.638894985981	2605.16606487679	2367.31448183777	327.464119758332	939.156156247344	105.67536906053	2340.93022314717	898.277947864316	216.739753309465	548.195771404603	148.703260798556	1319.97445670131	333.86256539707	297.035633225872	3425.63297634082	3192.56553811698	3915.50781729995	3425.54091341031	1983.69534004046	1955.41206117746	5147.14774504275	8768.07329251754	10404.4922367993	3119.97346748628	15571.7555317266	6002.51265974328	5158.54417177709	1027.38757612042	10366.539586643	9578.97764291576
ENSG00000285802-AL450043.1	0.819333870117258	0.815082843649277	0.815234419317551	2.32680743680747	2.1596874636551	2.23433237670961	0.982223295539918	3.21094542668257	3.056771463095	2.90001223111834	0	5.89036072972511	2.49207421722847	1.91965538739452	4.18392886218694	2.11869839033217	0	0	0	0	0	0.897161971940636	5.38506970325312	0	0.961367648109722	2.37012651151535	0.942346753519415	0	0	0	0	0	0.908655961894116	2.79722447849034	2.01053032980742	0	0	0.963731917780908	0.926746083010937	2.84400690642801	4.47312649905389	1.64295601236771	4.01333905456871	4.11060617000053	0	0	2.87533457469758	1.90759287920258
ENSG00000197880-MDS2	0	0.815082843649277	2.44570325795265	0	0	0	0	1.07031514222752	3.056771463095	3.86668297482445	1.0726682955381	0	1.66138281148564	0	3.1379466466402	1.05934919516609	0	8.50100786531851	2.97910526536266	5.09817233831075	0	0.897161971940636	6.46208364390374	4.33095774838238	0.961367648109722	2.37012651151535	1.88469350703883	1.04617513626833	1.77027691426853	8.45363330000839	0	9.00107979472339	0	0	0	0	0	0	0.926746083010937	0.948002302142669	0.894625299810777	0	1.00333476364218	0	0	0	0	0
ENSG00000229239-AL451000.1	0	0	0	0	0	0	0	0	1.01892382103167	0	0	0	0	0	0	0	0	0	0	0	0	0	0	0	0	0	0	0	0	0	0	0	0	0	0	0	0	0	0	0	0	0	0	0	0	0	0	0
ENSG00000142676-RPL11	9873.79246878308	10678.4003346492	9850.47748861397	13853.8114787517	11713.0649591334	10749.3730643499	10771.0606588907	8688.81832460305	11371.1898427134	11921.9502821275	9858.89430429068	11814.100170252	9828.74071274907	11319.2479917718	10088.4984689482	11300.0778648366	10794.7104215206	11233.0192680352	8368.30669040372	17091.6227641868	16834.2363152908	12744.1858114167	11983.9341176195	7950.77223448037	8748.44559779847	7637.7326833582	8745.92021941369	7520.953054633	9221.37244642476	12621.2745169125	9002.50588105982	11814.8173385539	11678.9550782251	11655.1019937098	13328.8108214583	13738.7181480837	12720.5742433537	14400.0823154823	10741.9138481798	10400.5332568072	9510.76156228837	10174.005106587	10418.6281856604	13547.5302847793	11788.9013972879	11244.6825722629	13230.3728230418	11714.5278711831
ENSG00000011007-ELOA	1977.05262859294	1819.26490702519	1959.82354403939	1862.60935316438	2200.72152546455	1929.34600728874	2381.8914916843	1656.84784016821	1904.36862150819	1883.07460873951	1959.76497594811	1757.29095103466	2102.47994793508	1723.85053788028	2112.8840754044	1814.66517131951	1199.75613725425	1397.35316786173	1354.49986065156	1296.21031701551	1584.15394704272	1142.08719028043	1322.57311911897	1199.67529630192	1965.99684038438	1670.93919061832	1657.58793944065	1403.96703287209	1459.5933158144	1262.00668550125	1741.9770323953	1541.88496883612	1571.06615811493	1600.94480985597	1446.57657229644	1333.27708676964	1690.74455142689	1449.45280434249	1664.43596508764	1654.26401723896	1642.53205045259	2005.22781309479	1401.65866480812	1298.95154972017	1517.21887405209	1500.87924163678	2327.10411578857	2041.12438074676
ENSG00000236810-ELOA-AS1	31.1346870644558	26.0826509967769	23.641798160209	33.7387078337083	24.8364058320337	31.2806532739345	41.2533784126765	40.6719754046459	16.3027811365067	38.6668297482445	34.3253854572192	28.470076860338	34.0583476354557	24.9555200361287	36.6093775441357	33.8991742453148	19.6004871950393	25.5030235959555	46.6726491573484	47.1580941293744	26.7493161789578	38.5779647934473	34.46444610082	22.5209802915884	46.1456471092667	27.2564548824265	29.2127493591019	55.4472822222213	39.8312305710419	22.9455761000228	45.1696412007801	27.9033473636425	43.6154861709176	45.6879998153423	24.126363957689	57.7176228038805	36.2700976378707	41.440472464579	23.1686520752734	33.1800805749934	33.1011360929988	26.2872961978834	32.1067124365497	51.3825771250067	38.7610661254182	18.8602550205681	32.5871251799059	39.1056540236529
ENSG00000057757-PITHD1	899.62858938875	722.978482316909	821.756294672091	663.140119490128	648.986082828358	835.640308889393	746.489704610338	782.400368968321	792.722732762638	775.269936452303	860.279973021556	807.961146760627	804.109280759052	575.896616218356	939.292029560967	799.808642350396	695.30149312929	1006.30680605708	744.776316340666	2398.69008517521	1756.5384290849	920.488183211092	1634.90716190765	817.684822894593	1634.32500178653	784.511875311579	823.611062575968	698.844991027242	742.631165535647	1065.15779580106	838.584208379699	910.909275226007	677.85734757301	703.035752260573	717.759327741248	734.937730369411	730.051965275089	682.322197788883	952.694973335244	743.233804879852	636.078588165462	911.840586864079	597.987519130737	618.646228585081	567.019024463261	578.712035631114	927.774622769084	871.76994579558
ENSG00000011009-LYPLA2	691.517786378966	600.716055769517	578.816437715461	577.048244328252	664.103895073944	596.566744581465	605.049550052589	633.626564198695	637.846311965824	596.435848866672	670.417684711313	657.756948152637	668.706581622972	624.847828596916	786.578626091144	661.033897783638	872.737482473857	957.426010831497	892.738544520344	1483.56815044843	1321.11900461631	828.080500101207	1215.94873899455	872.254890524211	1077.693133531	1181.5080659904	1155.3171198148	1119.40739580711	1017.02408724727	1014.43599600101	1041.84759378321	1231.34771591816	812.33842993334	733.805221523967	716.754062576345	684.915790606048	748.652015345792	670.757414775512	625.553606032383	572.593390494172	756.853003639917	869.123730542519	457.520652220833	682.360624220089	646.756074778407	749.44697581731	801.259901482391	905.152821181625
ENSG00000117308-GALE	370.338909293001	367.602362485824	329.354705404291	228.027128807132	308.835307302679	260.299721886669	184.657979561505	210.852083018822	321.979927446007	358.634845914968	380.797244916026	314.152572252006	417.007085682897	250.515028054985	351.450024423703	274.371441548016	817.030834656377	942.54924706719	763.643983021296	737.960445970481	910.962823205619	788.605373335819	836.839831885535	603.735510124504	955.599442221064	656.525043689751	678.489662533979	717.676143480072	825.834180506268	733.050773300727	641.212515306726	778.593402243573	438.880829594858	385.084569872171	432.264020908595	176.038749551835	349.680941329215	209.129826158457	336.40882813297	190.548462730676	469.678282400658	612.822592613156	142.473536437189	211.696217755028	361.031644482467	213.418675232744	510.851109437936	677.195472116917
ENSG00000117305-HMGCL	343.300891579131	402.650924762743	361.964082176993	486.30275429276	358.508118966747	348.555850766698	444.947152879583	394.946287481957	391.266747276161	422.435114999572	332.527171616811	450.612595823971	480.139632519351	555.740234650713	384.921455321198	434.333170018096	941.854989951101	1144.4481838685	896.710684874161	1043.85078626913	1014.98794167934	872.041436726298	1005.93102056768	801.22718345074	870.999089187408	897.092884608558	945.173793779973	1017.92840758908	755.908242392661	887.631496500881	846.439798153748	819.998369299301	607.890838507163	760.845058149373	665.485539166255	750.329096450446	612.871649829661	610.042303955315	430.936928600086	818.125986749123	557.351561782114	420.596739166134	622.06755345815	806.706460862605	510.538613823366	637.278090694984	530.020006602586	438.746362216594
ENSG00000179163-FUCA1	131.912753088879	114.111598110899	124.730866155585	150.079079674082	119.862654232858	84.904630314965	244.57360058944	308.250760961527	132.460096734117	153.700648249272	106.194161258272	415.27043144562	157.831367091136	313.863655839004	92.0464349681126	120.765808248934	2201.44419337968	5282.31376231229	4683.1534771501	52615.6876175361	24775.8110741992	2305.70626788743	28841.3563166831	1790.41793318128	86623.0705652784	5947.83248064776	4893.60669102632	4142.85353962257	1747.26331438304	12641.8047692125	11001.7534785552	5375.44485340881	379.81819207174	451.285549196442	238.247844082179	362.659063284382	267.840721018122	463.555052452617	341.042558548025	361.188877116357	349.798492226014	117.471354884291	399.327235929586	503.549255825065	199.342625787865	167.757005182947	345.998593821942	184.082712843049
ENSG00000188822-CNR2	0	0	0	0	0	0	0.982223295539918	0	0	0	0	0	0	0	0	0	16.5056734274016	4.25050393265926	8.93731579608799	12.7454308457769	17.8328774526385	8.07445774746572	35.5414600414706	25.1195549406178	43.2615441649375	15.4058223248497	97.0617156124997	27.2005535429765	101.79092257044	22.9455761000228	15.7111795480974	199.823971442859	0	0	0	0	0	0	0	0	0.894625299810777	0	0	0	0	0	0	0
ENSG00000229106-BTBD6P1	0.819333870117258	0	0.815234419317551	0	0	0	0	2.14063028445505	0	0	0	0.981726788287518	0.830691405742822	0	0	1.05934919516609	0	0	0	1.27454308457769	0	2.69148591582191	1.07701394065062	0.866191549676476	3.84547059243889	0	1.88469350703883	1.04617513626833	7.08110765707411	3.62298570000359	1.96389744351218	6.30075585630637	0	1.86481631899356	0	0	0	0.963731917780908	0	0.948002302142669	0	0	0	0	0	0	0	0
ENSG00000232557-AL590609.3	0	0	0	0	0	0	0	0	0	0	0	0	0	0	0	0	0	0	0	0	0	0	0	0	0	0	0	0	0	0	0	0	0	0	0	0	0	0	0	0	0	0	0	0	0	0	0	0
ENSG00000264926-MIR378F	0	0	0	0	0	0	0	0	0	0	0	0	0	0	0	0	0	0	0	0	0	0	0	0	0	0	0	0	0	0	0	0	0	0	0	0	0	0	0	0	0	0	0	0	0	0	0	0
ENSG00000230228-AL590609.2	0	0	0	0	0	0	0.982223295539918	0	1.01892382103167	0	0	0	0	0	0	0	0	0	0	0	0	0	0	0.866191549676476	0	0	1.88469350703883	0	0	0	0	0	0	0	0	0	0	0	0	0	0	0	0	0	0	0	0	0
ENSG00000189266-PNRC2	1386.3129082384	1379.12017145458	1513.07508225337	1137.80883659885	1332.5271650752	1359.5912512278	1360.37926432279	1318.62825522431	1275.69262393165	1305.97217474696	1439.52085261213	1270.35446404405	1433.77336631211	1081.72581079681	1496.80055044738	1277.5751293703	2122.01064001031	2084.87217896936	2017.84729973898	2152.70326985171	1963.10259291129	2322.75234535431	2050.63454299879	2098.7821248661	1714.11851657963	2270.5811980317	2397.33014095339	2365.40198310268	2214.61641974993	2103.74702980209	1915.78195614613	2432.09176053426	1299.37802550859	1293.25011722204	1190.23395524599	1375.60334349248	1467.54395057846	1464.87251502698	1283.54332497015	1317.72319997831	1486.86724828551	1558.34377773077	924.071317314445	1202.35230472516	957.952062813908	1686.50385683922	1506.67531714153	1360.11372287144
ENSG00000188529-SRSF10	3353.53353038994	3563.54219243464	3501.43183096888	2707.24045272549	3188.77854008676	3111.30783456813	2525.29609283313	2672.57691014213	3140.3232164196	3190.98012497388	3807.97244916026	2774.35990370053	3086.01857233458	2891.00101341615	3406.76407603571	2936.51596900039	3318.67196349692	2928.59720960223	3234.3152830954	2876.64374189184	3006.32592389065	3353.5914511141	3298.89370021286	3389.40753388405	2701.44309118832	2848.89206684144	3162.51570481116	2743.07120729555	3548.52007465126	2851.28974590283	3007.7089347389	3301.59606870454	2986.75214674596	2730.09109100657	2896.16894008759	2025.8885604162	2606.79701740901	2673.39233992424	2325.20592227444	2212.63737320099	3138.34555173621	3517.56882247927	1965.53280197502	2286.5246820628	2622.46298814258	2960.0673932281	3014.30907914129	3424.12921816863
ENSG00000215905-AL590609.1	0	0	0	0	0	0	0	0	0	0	0	0	0	0	0	0	0	0	0	0	0	0	0	0	0	0	0	0	0	0	0	0	0	0	0	0	0	0	0	0	0	0	0	0	0	0	0	0
ENSG00000225315-AL591178.1	0	0.815082843649277	0	0	0	0	0	0	0	0	0	0	0	0	1.04598221554673	0	0	0	0	0	0	0	0	0	0	0	0	0	0	0	0	0	0	0	0	0.961960380064674	0.930002503535145	0	0	0	0	0.821478006183855	1.00333476364218	0	0	0	0	0
ENSG00000142661-MYOM3	12.2900080517589	11.4111598110899	1.6304688386351	12.7974409024411	10.7984373182755	17.8746590136768	37.3244852305169	5.35157571113762	18.34062877857	9.66670743706113	19.3080293196858	6.87208751801263	14.121753897628	2.87948308109178	14.6437510176543	12.712190341993	0	0	0.993035088454221	0	0	0.897161971940636	0	0	0	0	0	4.1847005450733	0	0	0	0	1.81731192378823	7.45926527597425	2.01053032980742	1.92392076012935	0	0	2.78023824903281	0	0.894625299810777	10.6792140803901	0	1.02765154250013	3.32237709646442	0.992645001082529	0.958444858232525	0
ENSG00000230703-AL591178.2	0	0	0	0	0	0	0	0	0	0	0	0	0	0	0	0	0	0	0	0	0	0	0	0	0	0	0	0	0	0	0	0	0	0	0	0	0	0	0	0	0	0	0	0	0	0	0	0
ENSG00000142677-IL22RA1	15.5673435322279	9.78099412379133	8.15234419317551	1.16340371840373	16.1976559774133	2.23433237670961	10.8044562509391	4.2812605689101	6.11354292619001	4.83335371853057	26.8167073884525	19.6345357657504	9.96829686891387	6.71879385588082	7.32187550882714	6.35609517099652	0	0	0.993035088454221	0	0	0	0	0	0	0	2.82704026055824	2.09235027253665	0	1.2076619000012	0	0	4.54327980947058	0.932408159496781	0	4.80980190032337	6.51001752474602	2.89119575334272	0	1.89600460428534	5.36775179886466	0.821478006183855	0	2.05530308500027	0	0.992645001082529	0.958444858232525	0
ENSG00000185436-IFNLR1	1.63866774023452	0	1.6304688386351	1.16340371840373	2.1596874636551	1.1171661883548	0.982223295539918	2.14063028445505	0	2.90001223111834	1.0726682955381	0.981726788287518	0	0.959827693697259	1.04598221554673	1.05934919516609	191.878453593543	128.577743962942	509.427000377015	45.8835510447967	87.6783141421395	177.638070444246	80.7760455487968	388.053814255061	154.780191345665	439.658467886097	85.7535545702667	477.055862138357	308.028183082724	78.4980235000779	34.3682052614631	106.212741577736	1.81731192378823	0.932408159496781	1.00526516490371	0	0	0.963731917780908	0	0	0	1.64295601236771	0	1.02765154250013	0	0	0	0.953796439601291
ENSG00000230023-AL590683.1	0	0	0.815234419317551	0	0	0	0	0	0	0	0	0	0	0	0	0	0	0	0	0	0	2.69148591582191	0	0	0.961367648109722	2.37012651151535	0	0	0.885138457134264	0	0	0	0	0	0	0	0	0	0	0	0	0	0	0	0	0	0	0
ENSG00000232298-AL138902.1	0.819333870117258	0	0	0	0	0	0	0	1.01892382103167	0	0	0	0	0	0	0	0	0	0	0	0	0	0	0	0	0	0	0	0	1.2076619000012	0	0	1.81731192378823	0	0	0	0	0	0	0	0	0	1.00333476364218	0	2.21491806430961	0	0.958444858232525	0.953796439601291
ENSG00000158055-GRHL3	0	2.44524853094783	2.44570325795265	3.4902111552112	1.07984373182755	0	2.94666988661975	0	2.03784764206334	2.90001223111834	3.2180048866143	0.981726788287518	3.32276562297129	0.959827693697259	2.09196443109347	2.11869839033217	1.0316045892126	1.06262598316481	1.98607017690844	0	0	0.897161971940636	5.38506970325312	3.4647661987059	0	1.18506325575767	1.88469350703883	3.13852540880498	4.42569228567132	1.2076619000012	6.87364105229262	0	3.63462384757646	0.932408159496781	2.01053032980742	0.961960380064674	0	5.78239150668545	0.926746083010937	0	3.57850119924311	0.821478006183855	4.01333905456871	1.02765154250013	4.42983612861923	3.97058000433012	4.79222429116263	3.81518575840516
ENSG00000001460-STPG1	440.801622123085	239.634356032887	304.897672824764	328.079848589853	312.074838498162	452.452306283695	406.640444353526	249.383428139013	283.260822246804	252.301064107296	346.471859458806	274.883500720505	382.118046641698	286.988480415481	392.243330830025	311.44866337883	53.643438639055	94.5737125016685	84.4079825186088	38.2362925373306	77.275802294767	78.0530915588353	45.2345855073262	94.4148789147359	49.9911177017056	91.2498706933408	58.4254987182037	83.6940109014661	52.2231689709216	37.4375189000371	72.6642054099505	64.8077745220084	258.966949139823	183.684407420866	286.500571997557	204.897560953776	235.290633394392	279.482256156463	404.98803827578	289.140702153514	289.858597138692	180.725161360448	263.877042837893	238.415157860031	311.195988035501	228.308350248982	201.27342022883	162.145394732219
ENSG00000001461-NIPAL3	1854.15254807536	1266.63873903098	1533.45594273631	1299.52195345697	1349.80466478444	2416.43046541144	3036.05220651389	4235.23701779431	1405.09594920267	1248.9386008683	1648.69117024206	1450.01046630066	2079.22058857428	1519.40723912276	2344.04614504023	1522.28479345367	627.215590241259	599.321054504955	849.045000628359	344.126632835976	413.128327652793	447.683823998377	457.730924776515	848.867718682946	352.821926856268	506.022010208526	359.034113090897	575.396324947579	444.3395054814	561.562783500557	441.87692479024	368.144163604187	1701.91261662768	1884.39689034299	1156.05493963927	1623.78912154917	1599.60430608045	1722.18893707448	3662.50052005922	2375.69376916953	1331.20244611844	601.321900526582	1077.5815361517	1250.65192722266	1021.07722764673	1293.41643641054	975.696865680711	893.70726390641
ENSG00000117602-RCAN3	984.839311880945	714.012571036767	644.035191260865	425.805760935766	687.86045717415	767.49317139975	807.387548933812	538.368516540445	627.657073755508	514.268835651652	763.739826423127	702.916380413863	801.617206541824	533.664197695676	899.544705370191	495.775423337729	1295.69536405102	1514.24202600986	1624.6054047111	757.078592239146	1068.48657403726	1066.72558463742	1257.95228267993	1339.13213579983	994.054148145453	899.463011120074	881.094214540653	869.371538238979	889.564149419935	1319.97445670131	904.374772737357	874.904956047113	143.56764197927	116.551019937098	89.4685996764301	188.544234492676	249.240670947419	213.948485747362	293.778508314467	214.248520284243	446.418024605578	476.457243586636	202.67362225572	267.189401050035	243.640987074057	563.822360614877	189.77208193004	183.128916403448
ENSG00000264443-AL445686.2	0	0	0	0	0	0	0	0	0	0	0	0	0	0	0	0	0	0	0	0	0	0	0	0	0	0	0	1.04617513626833	0	0	0	0	0	0	0	0	0	0	0	0	0	0	0	0	0	0	0	0
ENSG00000184454-NCMAP	0	0	0	0	0	0	0	0	0	0	0	0	0	0	0	0	1.0316045892126	0	0	0	0	0	0	1.73238309935295	0	0	0	0	0.885138457134264	2.4153238000024	0	0	0	0	0	0	0	0	0	0	0	0	0	0	0	0.992645001082529	0	0
ENSG00000227312-AL445686.1	0	0	0	0	0	0	0	0	0	0	0	0	0	0	0	0	0	0	0	0	0	0	0	0	0	0	0	0	0	0	0	0	0	0	0	0	0	0	0	0	0	0	0	0	0	0	0	0
ENSG00000239106-RF00019	0	0.815082843649277	0	0	0	0	0	0	0	0	0	0	0	0	0	0	0	0	0	0	0	0	0	0	0	0	0	0	0	0	0	0	0	0	0	0	0	0	0	0	0	0	0	0	0	0	0	0
ENSG00000133226-SRRM1	3070.86334519948	3310.05142805971	3215.28454978842	2503.64480200483	3334.55744388348	2764.98631617814	2546.90500533501	2400.71686401634	3297.23748485848	2583.91089792644	3398.2131602647	2648.69887479972	2807.73695141074	2418.76578811709	2728.96760036143	2345.39911809772	3225.82755046779	2369.65594245754	2304.83444030225	2547.8116260708	3727.07138760146	2764.1560355491	2832.54666391114	2730.23576458025	2979.27834149203	3040.87231427419	2939.17952422705	2391.55636150939	3227.21481471153	2834.38247930281	3726.49539906435	3213.38548671625	2243.47156991657	2200.4832564124	1882.86165386465	1802.7137522412	1934.4052073531	2035.40181035328	2067.5705111974	1784.1403326325	2989.83775196762	3130.65268156667	1877.23934277451	1938.15080915525	2634.64503749629	2196.72338739564	2277.26498316048	2912.89432654234
ENSG00000284699-AL445648.1	0	0	0	0	0	0	0	1.07031514222752	0	0	0	0	0	0.959827693697259	0	0	0	0	0	0	0	0	0	0	0	0	0	0	0	0	0	0.900107979472339	0	0	0	0	0	0	0	0	0	0.821478006183855	0	0	0	0	0	0
ENSG00000169504-CLIC4	23143.7238292022	27663.9117134565	29250.6109651137	37328.9717087022	27789.778438582	27921.3345455516	30118.895134436	60613.0168194869	27951.1182585407	27390.6155229127	27636.2259662436	27081.9151816995	29667.3128646992	31760.6983844423	33642.9719808451	28956.2509006698	6760.10487311015	6588.28109562185	7501.38705818318	3620.97690328521	3724.09924135935	4621.28131746621	4661.3163351359	7312.38906236881	6074.88216840534	9427.17819955229	5115.05817810338	7057.49746926613	6128.69867719764	5404.28700250536	6064.5153055656	5435.75208803345	42375.1707829321	42695.9020315171	29668.3908118032	28728.9467506315	33370.3498318481	30201.4308394181	54156.2608529101	37447.0389369375	33841.8858412421	19662.0760780106	20993.7765944489	30381.4902024739	25413.9698698885	31352.6923591917	38215.1133874472	32428.1251500043
ENSG00000238482-RNU6-1208P	0	0	0	0	0	0	0	0	0	0	0	0	0	0	0	0	0	0	0	0	0	0	0	0	0	0	0	0	0	0	0	0	0	0	0	0	0	0	0	0	0	0	0	0	0	0	0	0
ENSG00000020633-RUNX3	35.2313564150421	16.3016568729855	2.44570325795265	3.4902111552112	15.1178122455857	2.23433237670961	9.82223295539918	1.07031514222752	23.4352478837284	11.6000489244734	9.6540146598429	30.4335304369131	5.81483984019976	7.67862154957808	4.18392886218694	2.11869839033217	3894.30732427755	2921.15882772007	3360.43073932908	3626.07507562352	2805.70605254846	2580.23783130127	3865.40303299509	3564.3782269187	1314.18957496599	2860.74269939902	3170.99682559283	2290.07737329137	3062.57906168455	4562.54665820453	1840.17190457091	5024.40274141459	371.640288414693	209.791835886776	585.064325973959	50.9839001434277	76.2602052898819	275.62732848534	20.3884138262406	91.0082210056962	246.021957447964	734.401337528366	279.930399056167	257.940537167534	554.836975109558	265.036215289035	327.788141515524	450.191919491809
ENSG00000278034-MIR6731	0	0	0	0	0	0	0	0	0	0	0	0	0	0	0	0	4.12641835685039	1.06262598316481	3.97214035381688	5.09817233831075	2.97214624210642	3.58864788776254	4.3080557626025	2.59857464902943	0	2.37012651151535	5.65408052111649	3.13852540880498	0.885138457134264	2.4153238000024	3.92779488702435	4.50053989736169	0	0	0	0	0	0	0	0	0	0	0	0	1.10745903215481	0.992645001082529	0	0
ENSG00000229162-AL445471.1	0	0	0	0	0	1.1171661883548	0	0	0	2.90001223111834	0	0	0	0	0	0	6.18962753527558	4.25050393265926	4.9651754422711	20.392689353243	8.91643872631927	8.07445774746572	11.8471533471569	6.06334084773533	1.92273529621944	7.11037953454604	4.71173376759707	6.27705081760996	1.77027691426853	10.8689571000108	2.94584616526826	6.30075585630637	0	0	0	0	0	5.78239150668545	0	0.948002302142669	0.894625299810777	0	4.01333905456871	4.11060617000053	1.10745903215481	5.95587000649518	0	0
ENSG00000261025-AL445471.2	0	0	0	0	0	0	0	0	0	0	1.0726682955381	0	0	0	0	0	0	0	0	0	0	0	0	0	0	0	0	0	0	0	0	0	0	0	0	2.88588114019402	0	0.963731917780908	0	0	0	0	1.00333476364218	1.02765154250013	2.21491806430961	0	0	0
ENSG00000264371-MIR4425	0	0	0	0	0	0	0	0	0	0	0	0	0	0	0	0	0	0	0	0	0	0	0	0	0	0	0	0	0	0	0	0	0	0	0	0	0	0	0	0	0	0	0	0	0	0	0	0
ENSG00000285823-AL050344.2	0	0	0	0	0	0	0	0	0	0	0	0	0	0	0	0	3.09481376763779	0	0.993035088454221	1.27454308457769	1.48607312105321	0	0	0	0	1.18506325575767	0	1.04617513626833	5.31083074280558	0	0	2.70032393841702	0	0	0	0	0	0	0	0	0	0	0	0	0	0	0	0
ENSG00000233755-AL050344.1	0	0	0	0	0	0	0	0	0	0	0	0	0	0	0	0	0	0	0	0	0	0	0	0	0	0	0	0	0	0	0	0	0	0	0	0	0	0	0	0	0	0	0	0	0	0	0	0
ENSG00000233419-AL121994.1	0	0	0	0	0	0	0	0	0	0	0	0	0	0	0	0	0	0	0	0	0	0	0	0	0	0	0	0	0	0	0	0	0	0	0	0	0	0	0	0	0	0	0	0	0	0	0	0
ENSG00000231953-AL031432.1	0	0	0	0	0	0	0	0	0	0	0	0	0	0	0	0	0	0	0	0	0	0	0	0	0	0	0	0	0	0	0	0	0	0	0	0	0	0	0	0	0	0	0	0	0	0	0	0
ENSG00000117614-SYF2	546.495691368211	692.820417101886	670.937927098344	651.506082306091	741.852643765527	612.207071218432	721.93412222184	591.884273651821	734.644074963833	608.035897791145	598.54890891026	635.177232022024	672.029347245943	705.473354867486	608.761649448199	665.271294564302	1188.40848677291	1091.31688471026	927.494772616242	1358.66292815981	1221.55210550574	1178.87083113	1024.24025755874	1093.13373569171	773.900956728326	1006.11870413826	1049.77428342063	1184.27025425574	1097.57168684649	1340.50470900133	824.836926275114	1059.42709183894	739.64595298181	710.495017536547	821.30163972633	839.791411796461	638.911719928645	870.24992175616	674.671148431962	911.030212359104	594.031199074356	485.493501654658	897.984613459748	851.923128732611	551.514598013094	757.38813582597	550.147348625469	554.15573140835
ENSG00000284602-AL031432.4	4.91600322070355	5.70557990554494	9.78281303181061	6.9804223104224	14.0379685137582	4.46866475341921	10.8044562509391	7.49220599559267	10.1892382103167	6.76669520594279	3.2180048866143	6.87208751801263	3.32276562297129	1.91965538739452	3.1379466466402	4.23739678066435	11.3476504813386	11.688885814813	6.95124561917954	1.27454308457769	2.97214624210642	7.17729577552509	11.8471533471569	7.79572394708828	49.9911177017056	9.48050604606138	35.8091766337378	25.1082032704398	12.3919383998797	19.3225904000192	24.5487180439022	11.7014037331404	7.26924769515293	12.1213060734582	23.1210987927853	22.1250887414875	15.8100425600975	12.5285149311518	8.34071474709844	18.0120437407107	16.103255396594	4.10739003091927	24.0800343274122	24.6636370200032	23.2566396752509	11.9117400129904	6.70911400762768	12.3993537148168
ENSG00000284657-AL031432.5	0	0	0.815234419317551	1.16340371840373	0	2.23433237670961	1.96444659107984	0	0	1.93334148741223	0	0.981726788287518	0	0.959827693697259	1.04598221554673	3.17804758549826	0	5.31312991582407	0	0	0	0	0	0.866191549676476	1.92273529621944	2.37012651151535	0.942346753519415	3.13852540880498	1.77027691426853	0	3.92779488702435	0	1.81731192378823	0.932408159496781	3.01579549471113	3.8478415202587	2.79000751060544	2.89119575334272	6.48722258107656	3.79200920857067	2.68387589943233	1.64295601236771	10.0333476364218	5.13825771250067	5.53729516077403	0.992645001082529	0.958444858232525	0
ENSG00000117616-RSRP1	1596.88171285854	1707.59855744524	2025.85753200411	1511.26143020645	1707.23294001936	1180.84466109103	2124.54898825284	1518.77718682086	1570.1616082098	1541.83983621125	1440.59352090767	1844.66463519225	1709.56291301873	1667.22070395214	1412.07599098809	1531.81893621016	1515.4271415533	1847.90658472361	1813.28207151741	2305.64844000104	2239.51219342719	2454.63515522958	2021.55516660122	2038.14871638875	2439.95109090248	1899.65639897955	1946.88839277111	1678.06491857439	1640.16156106979	2181.03739140216	1517.11077511316	1610.29317527601	1150.35844775795	1617.72815672692	1457.63448911038	2105.73127196157	1637.73440872539	1771.33926488131	1524.49730655299	2189.88531794956	1557.54264697056	1014.52533763706	2423.05345419586	2302.9671067428	1426.40723341539	1595.18051673962	1070.58290664573	1299.07075073696
ENSG00000272432-AL031432.3	3.27733548046903	4.07541421824639	3.2609376772702	1.16340371840373	1.07984373182755	0	0.982223295539918	0	4.07569528412667	0.966670743706113	2.1453365910762	5.89036072972511	1.66138281148564	2.87948308109178	3.1379466466402	3.17804758549826	10.316045892126	6.37575589898888	3.97214035381688	1.27454308457769	4.45821936315964	8.07445774746572	8.61611152520499	1.73238309935295	1.92273529621944	1.18506325575767	3.76938701407766	1.04617513626833	2.65541537140279	2.4153238000024	0.981948721756088	3.60043191788935	1.81731192378823	0	1.00526516490371	0.961960380064674	3.72001001414058	0	0.926746083010937	0.948002302142669	1.78925059962155	2.46443401855156	0	5.13825771250067	2.21491806430961	1.98529000216506	3.8337794329301	5.72277863760775
ENSG00000261349-AL031432.2	4.09666935058629	0.815082843649277	10.5980474511282	6.9804223104224	0	2.23433237670961	4.91111647769959	4.2812605689101	0	1.93334148741223	0	1.96345357657504	0	0	3.1379466466402	4.23739678066435	17.5372780166141	8.50100786531851	32.7701579189893	2.54908616915537	1.48607312105321	22.4290492985159	6.46208364390374	23.3871718412649	13.4591470735361	7.11037953454604	9.42346753519415	21.9696778616348	7.08110765707411	24.153238000024	15.7111795480974	21.6025915073361	8.17790365704704	4.6620407974839	2.01053032980742	0	5.58001502121087	0.963731917780908	7.4139686640875	13.2720322299974	4.47312649905389	4.10739003091927	0	8.22121234000107	9.96713128939326	15.8823200173205	5.75066914939515	23.8449109900323
ENSG00000187010-RHD	4.09666935058629	0.815082843649277	0	0	0	0	0	0	1.01892382103167	0	0	0	2.49207421722847	0	0	0	3.09481376763779	1.06262598316481	6.95124561917954	0	0	5.38297183164381	1.07701394065062	0.866191549676476	0	2.37012651151535	0	1.04617513626833	0	6.03830950000599	1.96389744351218	4.50053989736169	0.908655961894116	0	0	0	0	0.963731917780908	0.926746083010937	0	0	0	0	0	0	0	0.958444858232525	0
ENSG00000224183-SDHDP6	29.4960193242213	17.1167397166348	24.4570325795265	15.1242483392485	1.07984373182755	16.757492825322	20.6266892063383	6.42189085336515	0	2.90001223111834	11.7993512509191	10.7989946711627	13.2910624918852	11.5179323243671	30.3334842508553	9.53414275649478	2.06320917842519	6.37575589898888	12.9094561499049	7.64725850746612	7.43036560526606	20.6347253546346	11.8471533471569	6.92953239741181	5.76820588865833	10.6655693018191	2.82704026055824	7.32322595387828	0.885138457134264	25.3608999000252	8.83753849580479	9.00107979472339	10.9038715427294	9.32408159496781	6.03159098942225	3.8478415202587	11.1600300424217	18.3109064378373	11.1209529961312	16.1160391364254	7.15700239848622	1.64295601236771	2.00666952728435	5.13825771250067	13.2895083858577	3.97058000433012	5.75066914939515	8.58416795641162
ENSG00000259984-AL928711.1	21.3026806230487	26.8977338404261	25.2722669988441	2.32680743680747	2.1596874636551	24.5776561438057	5.89333977323951	2.14063028445505	9.17031438928501	3.86668297482445	12.8720195464572	3.92690715315007	6.64553124594258	3.83931077478904	5.22991107773367	4.23739678066435	24.7585101411023	12.7515117979778	28.7980175651724	0	7.43036560526606	17.9432394388127	23.6943066943137	28.5843211393237	6.72957353676806	8.29544279030371	12.2505077957524	6.27705081760996	15.0473537712825	15.6996047000156	10.801435939317	11.7014037331404	3.63462384757646	5.59444895698069	3.01579549471113	4.80980190032337	2.79000751060544	1.92746383556182	4.63373041505469	8.53202071928402	6.26237709867544	0.821478006183855	10.0333476364218	4.11060617000053	3.32237709646442	0	0	0
ENSG00000183726-TMEM50A	7993.42123686397	7763.66408575936	7845.81605151211	5900.78365974373	5562.27506264371	6869.45489219368	7265.50571710877	4691.19126838324	5644.83796851544	5645.3571432437	7005.59663815933	6515.72069386426	6792.56362475906	6238.88000903219	8118.91395707375	5306.28011858693	4984.71337507527	5023.03302242008	5239.25312668447	5783.87651781354	5810.54590331806	5560.60990208806	5367.83748020271	4927.76372610947	5070.25297613068	5297.2327532368	4047.37930636589	5711.07006888879	4483.22628538505	6268.97292290622	4822.35017254415	4786.7742348339	5925.34552751153	5289.55148882524	4784.05691977675	4640.49687343199	4719.76270544086	4657.71635863513	5334.35045381096	6062.47472220237	4092.01612133449	3719.6524120005	5310.65090395804	4867.98535682313	5571.62639077083	4175.06487455312	4591.90931579203	6519.19866467482
ENSG00000188672-RHCE	3.27733548046903	8.15082843649277	8.15234419317551	8.14382602882613	12.9581247819306	6.70299713012882	8.84000965985926	8.5625211378202	15.283857315475	19.3334148741223	4.2906731821524	11.7807214594502	14.9524453033708	12.4777600180644	12.5517865865608	9.53414275649478	0	1.06262598316481	0	1.27454308457769	5.94429248421285	3.58864788776254	3.23104182195187	0.866191549676476	0.961367648109722	5.92531627878836	1.88469350703883	0	1.77027691426853	0	0.981948721756088	4.50053989736169	19.9904311616705	13.9861223924517	8.04212131922967	40.4023359627163	13.9500375530272	10.60105109559	12.0476990791422	16.1160391364254	12.5247541973509	8.21478006183855	35.1167167274762	12.3318185100016	9.96713128939326	2.97793500324759	8.62600372409273	8.58416795641162
ENSG00000238084-AL031284.1	107.332736985361	88.8440299577712	95.3824270601534	77.9480491330501	77.7487486915837	111.71661883548	103.133446031691	88.8361568048846	74.3814389353118	140.167257837386	93.3221417118147	119.770668171077	115.466105398252	103.661390919304	110.874114847954	114.409713077937	206.320917842519	255.030235959555	248.258772113555	138.925196218968	191.703432615864	200.067119742762	185.246397791907	192.294524028178	276.8738826556	229.902271616988	154.544867577184	214.465902935007	182.338522169658	240.324718100238	160.057641646242	161.119328325549	128.12049062707	124.010285213072	104.547577149986	116.397205987826	84.6302278216982	80.9534810935963	94.5281004671156	109.96826704855	74.2538998842945	160.188211205852	83.2767853823007	95.5715934525124	81.9519683794557	83.3821800909325	109.262713838508	100.148626158136
ENSG00000204178-MACO1	790.657184663154	789.0001926525	808.71254396301	856.265136745148	848.757173216455	821.11714844078	828.996461435691	721.392405861352	744.833313174149	870.003669335502	748.722470285594	780.472796688577	799.125132324595	685.316973299843	760.429070702476	760.61272212925	516.833899195511	511.123097902276	595.821053072532	595.21162049778	710.342951863435	581.360957817532	675.287740787941	695.55181439021	535.481779997115	564.090109740652	456.095828703397	469.732636184478	475.3193514811	629.191849900624	455.624206894825	549.065867478127	713.294930086881	806.533057964716	982.144066110924	942.721172463381	943.952541088173	984.934019972088	842.412189456942	873.110120273398	770.272383137079	693.327437219173	1334.4352356441	826.231840170107	1229.27952569184	817.939480892004	834.80547152053	869.862352916377
ENSG00000157978-LDLRAP1	544.857023627977	525.728434153784	574.740265618873	575.884840609848	541.001709645603	421.171653009761	540.222812546955	601.517109931869	585.881197093209	467.868639953759	549.206167315507	517.370017427522	583.145366831461	597.972653173393	572.152271904063	519.081105631383	1106.91172422512	845.850282599192	1212.4958430026	491.973630646987	885.699580147714	1099.02341562728	809.914483369269	1360.78692454174	570.091015329065	1004.93364088251	471.173376759707	713.491442934998	828.489595877671	583.300697700579	523.378668695995	958.614998138041	792.347998771669	852.221057780058	758.9751995023	899.432955360471	734.701977792765	709.306691486748	710.814245669389	767.881864735562	791.743390332538	701.542217281012	866.881235786841	754.296232195098	718.74091186847	530.072430578071	1040.87111604052	771.621319637444
ENSG00000225643-AL606491.1	5.73533709082081	1.63016568729855	1.6304688386351	3.4902111552112	0	3.35149856506441	1.96444659107984	2.14063028445505	0	1.93334148741223	6.4360097732286	1.96345357657504	1.66138281148564	2.87948308109178	3.1379466466402	3.17804758549826	1.0316045892126	2.12525196632963	1.98607017690844	3.82362925373306	1.48607312105321	6.28013380358445	1.07701394065062	5.19714929805886	1.92273529621944	0	0	6.27705081760996	5.31083074280558	2.4153238000024	1.96389744351218	0.900107979472339	2.72596788568235	1.86481631899356	6.03159098942225	7.6956830405174	0.930002503535145	6.74612342446636	2.78023824903281	4.74001151071334	2.68387589943233	0	5.01667381821088	1.02765154250013	1.10745903215481	4.96322500541265	4.79222429116263	2.86138931880387
ENSG00000117643-MAN1C1	71.2820467002015	145.084746169571	86.4148484476604	127.974409024411	75.5890612279286	33.5149856506441	64.8267375056346	33.1797694090533	65.2111245460268	47.3668664415996	52.5607464813669	59.8853340855386	53.1642499675406	167.96984639702	28.2415198197618	75.2137928567922	245.521892232598	166.832279356876	312.80605286308	225.594125970251	216.966675673769	307.726556375638	178.784314148004	307.498000135149	232.650970842553	316.411889287299	237.471381886893	267.820834884691	362.021628967914	243.947703800242	242.541334273754	300.636065143761	87.2309723418351	86.7139588332006	23.1210987927853	597.377396020163	26.0400700989841	22.1658341089609	9.26746083010937	297.672722872798	26.8387589943233	22.1799061669641	2995.95760423554	952.632979897624	21.0417216109413	343.455170374555	59.4235812104166	21.9373181108297
ENSG00000233478-AL031280.1	0	0.815082843649277	0	0	0	0	0	0	0	0	0	0	0	0	0	0	0	0	0	0	0	0	0	0	0	0	0	0	0	0	0	0	0	0	0	0	0	0	0	0	0	0	0	0	0	0	0	0
ENSG00000162430-SELENON	4444.88624538613	4981.78634038438	4862.05807680987	5657.63228259735	4526.70492382109	4541.28055566227	5659.57062890101	3437.85223683481	5878.17152353169	3835.74951102586	5185.27854063118	4947.90301296909	4612.82937608989	6370.37640306871	4096.06635608101	3584.83767644204	10887.5548345497	3823.328287427	8927.38544520344	2379.57193890654	3270.84693943812	10730.05718441	4836.86960746195	10786.6833681212	5424.99763828316	12601.9626617271	3771.2717075847	9023.26055031431	13122.1776270155	5196.56915570516	4884.21294201478	6030.72346246467	4126.20672296118	5047.12536735608	4043.17649324272	5760.21875582727	4424.02190931669	4666.38994589516	2703.3183241429	5235.81671473396	3339.63624419363	3855.19628302083	4614.33657799037	5233.82930595318	4366.7109637864	5650.13534616176	3440.81704105477	3363.08624603415
ENSG00000255054-AL020996.2	0	0	0	0	0	0	0	0	0	0	0	0	0	0	0	0	0	0	0	0	0	0	0	0	0	0	0	0	0	0	0	0	0	0	0	0	0	0	0	0	0	0	0	0	0	0	0	0
ENSG00000228172-AL020996.1	13.1093419218761	8.15082843649277	6.52187535454041	12.7974409024411	9.71859358644796	8.93732950683842	14.7333494330988	25.6875634134606	9.17031438928501	10.6333781807672	11.7993512509191	20.6162625540379	4.98414843445693	13.4375877117616	3.1379466466402	9.53414275649478	15.474068838189	15.9393897474722	13.9024912383591	14.0199739303546	19.3189505736918	9.86878169134699	18.3092369910606	6.92953239741181	22.1114559065236	11.8506325575767	11.308161042233	13.6002767714882	12.3919383998797	9.66129520000959	22.58482060039	11.7014037331404	10.9038715427294	4.6620407974839	12.0631819788445	7.6956830405174	13.020035049492	17.3471745200563	6.48722258107656	14.22003453214	10.7355035977293	11.500692086574	8.02667810913742	14.3871215950019	2.21491806430961	6.9485150075777	16.2935625899529	11.4455572752155
ENSG00000117640-MTFR1L	823.430539467845	843.610743177002	886.975048217495	969.11529743031	755.890612279286	814.414151310651	955.70326656034	1139.88562647231	873.21771462414	735.636435960352	825.954587564337	882.572382670479	870.564593218478	915.675619787185	774.026839504583	833.70781659571	714.90198032433	774.654341727149	698.103667183317	1111.40156975174	910.962823205619	812.828746578216	812.06851125057	641.847938310269	865.23088329875	722.88858601218	888.632988568808	783.585177064976	775.381288449615	765.65764460076	797.342362065944	765.091782551488	916.833865551163	1019.12211832998	929.870277535931	1087.97718985315	1011.84272384624	1099.61811818802	975.863625410517	1090.20264746407	1005.55883698731	831.335742258061	1246.14177644358	1049.23222489264	1010.00263732518	978.747971067374	897.104387305644	856.509202761959
ENSG00000272478-AL020996.3	0	0	0	0	0	0	0	0	0	0	0	0	0	0	0	0	0	0	0	0	0	0	0	0	0	0	0	0	0	0	0	0	0	0	0	0	0	0	0	0	0	0	0	0	0	0	0	0
ENSG00000127423-AUNIP	90.9460595830157	75.8027044593828	101.904302414694	24.4314780864784	73.4293737642734	91.6076274450938	58.9333977323951	39.6016602624184	73.3625151142801	75.4003180090768	102.976156371658	67.7391483918388	73.1008437053684	24.9555200361287	80.5406305970985	43.4333170018096	22.6953009626771	14.8767637643074	21.8467719459929	5.09817233831075	16.3468043315853	10.7659436632876	1.07701394065062	23.3871718412649	0	4.74025302303069	31.0974428661407	24.0620281341715	38.0609536567733	10.8689571000108	10.801435939317	36.0043191788935	50.8847338660705	41.0259590178584	33.1737504418224	7.6956830405174	48.3601301838276	17.3471745200563	41.7035737354922	23.7000575535667	55.4667685882682	174.153337310977	10.0333476364218	9.2488638825012	18.8268035466317	20.8455450227331	73.8002540839044	76.3037151681033
ENSG00000236528-AL033528.2	0.819333870117258	0	0.815234419317551	2.32680743680747	0	2.23433237670961	0.982223295539918	1.07031514222752	0	1.93334148741223	0	0.981726788287518	1.66138281148564	0	2.09196443109347	5.29674597583043	0	0	0.993035088454221	0	0	0.897161971940636	0	0.866191549676476	0	0	1.88469350703883	4.1847005450733	0.885138457134264	0	2.94584616526826	0	2.72596788568235	2.79722447849034	1.00526516490371	0	0	0	2.78023824903281	0	0.894625299810777	0.821478006183855	1.00333476364218	1.02765154250013	1.10745903215481	0.992645001082529	1.91688971646505	0
ENSG00000182749-PAQR7	512.903002693404	575.44848761639	528.271903717773	688.73500129501	532.362959790982	593.2152460164	451.822715948362	632.556249056467	643.959854892014	514.268835651652	473.046718332302	619.469603409424	532.473191081149	687.236628687238	571.106289688517	616.541231586663	66.0226937096062	64.8201849730537	64.5472807495243	138.925196218968	141.176946500055	70.8757957833102	64.6208364390374	47.6405352322062	115.364117773167	47.4025302303069	50.8867246900484	50.2164065408796	85.8584303420236	73.6673759000731	74.6281028534627	54.9065867478127	472.50110018494	649.888487169256	668.501334660967	595.453475260034	518.941396972611	434.643094919189	514.34407607107	624.733517112019	604.766702672085	473.992809568084	642.134248730993	626.867440925081	534.902712530772	655.145700714469	651.742503598117	538.894988374729
ENSG00000207302-RF00019	0	0	0	0	0	0	0	0	0	0	0	0	0	0	0	0	0	0	0	0	0	0	0	0	0	0	0	0	0	0	0	0	0	0	0	0	0	0	0	0	0	0	0	0	0	0	0	0
ENSG00000117632-STMN1	4266.27146170056	3794.21063718739	5067.4971504779	580.538455483463	3241.69088294631	3862.04351314255	2980.06547866811	2240.16959268221	4710.4848246294	2593.5776053635	4837.73401287683	3473.34937696124	4364.45264577279	1501.17051294251	5170.29009144751	2674.85671779437	1649.53573815094	1212.45624679105	1718.94373811426	1092.28342348308	1294.36968843735	1215.65447197956	746.370660870882	1365.9840738398	364.358338633585	745.404787871576	1462.52216146213	1023.15928327042	1733.10109906889	1561.50683670155	622.55548959336	1688.60256949011	3226.63732068601	2801.88651928783	2963.52170613613	1112.02619935476	2238.51602600909	1927.46383556182	809.976076551559	1357.5392966683	5560.09623832398	5632.87468840269	1552.15887935445	1845.66217033024	1632.39461339619	2166.94403736316	3317.17765434277	5271.63292167634
ENSG00000229786-SNRPFP2	0	0	0	0	0	0	0	0	0	0	0	0	0	0	0	0	0	0	0	0	0	0	0	0	0	0	0	0	0	0	0	0	0	0	0	0	0	0	0	0	0	0	0	0	0	0	0	0
ENSG00000223624-AL033528.1	0	0	0	0	0	0	0	0	0	0	0	0	0	0	0	0	0	0	0	0	0	0	0	0	0	0	0	0	0	0	0	0	0	0	0	0	0	0	0	0	0	0	0	0	0	0	0	0
ENSG00000283938-MIR3917	0	0	0	0	0	0	0	0	0	0	0	0	0	0	0	0	0	0	0	0	0	0	0	0	0	0	0	0	0	0	0	0	0	0	0	0	0	0	0	0	0	0	0	0	0	0	0	0
ENSG00000158006-PAFAH2	190.904791737321	162.201485886206	189.134385281672	191.961613536616	224.607496220131	225.66757004767	313.329231277234	287.914773259204	197.671221280144	247.467710388765	197.37096637901	156.094559337715	281.604386546817	181.407434108782	273.001358257698	277.549489133515	589.046220440393	564.254397060516	696.117597006409	291.87036636829	560.249566637061	558.034746547075	562.201277019626	619.32695801868	712.373427249304	703.927573920058	678.489662533979	738.599646205438	653.232181365087	438.381269700435	546.945438018141	561.667379190739	365.279696681435	343.126202694815	395.069209807158	449.235497490203	425.011144115561	460.663856699274	400.354307860725	362.136879418499	288.06934653907	341.734850572484	407.353914038724	339.125009025044	358.816726418157	342.462525373473	340.247924672546	348.135700454471
ENSG00000207237-RNU6-110P	0	0	0	0	0	0	0	0	0	0	0	0	0	0	0	0	0	0	0	0	0	0	0	0	0	0	0	0	0	0	0	0	0	0	0	0	0	0	0	0	0	0	0	0	0	0	0	0
ENSG00000252190-RF00492	0	0	0	0	0	0	0	0	0	0	0	0	0	0	0	0	0	0	0	0	0	0	0	0	0	0	0	0	0	0	0	0	0	0	0	0	0	0	0	0	0	0	0	0	0	0	0	0
ENSG00000252691-RF00283	0	0	0	0	0	0	0	0	0	0	0	0	0	0	0	0	0	0	0	0	0	0	0	0	0	0	0	0	0	0	0	0	0	0	0	0	0	0	0	0	0	0	0	0	0	0	0	0
ENSG00000158008-EXTL1	40.1473596357457	22.0072367785305	38.3160177079249	74.4578379778389	58.3115615186877	122.888280719028	22.5911357974181	591.884273651821	81.5139056825335	8.70003669335502	27.8893756839906	88.3554109458766	38.2118046641698	57.5896616218356	133.885723589982	69.9170468809617	0	2.12525196632963	0.993035088454221	1.27454308457769	0	0	0	0	0	1.18506325575767	0	0	0.885138457134264	0	0	0	24.5337109711411	118.415836256091	26.1368942874964	48.0980190032337	21.3900575813083	7.70985534224726	4.63373041505469	127.98031078926	68.8861480854298	17.251038129861	32.1067124365497	43.1613647850056	9.96713128939326	178.676100194855	84.3431475244622	67.7195472116917
ENSG00000158014-SLC30A2	0	0	0	0	0	0	0	1.07031514222752	0	0	0	0	0	0	0	0	0	4.25050393265926	0.993035088454221	5.09817233831075	0	0	0	0	0	1.18506325575767	1.88469350703883	0	0	0	0	0	0	0	0	0	0	0	0	0	0	0	0	0	0	0	0	0
ENSG00000284309-AL391650.2	0	0	0	0	0	0	0	0	0	0	0	0	0	0	0	0	0	0	0	0	0	0	0	0	0	0	0	0	0	0	0	0	0	0	0	0	1.86000500707029	0	0	0	0	0	0	0	0	0	0	0
ENSG00000158022-TRIM63	1.63866774023452	0	0	0	0	0	0	0	0	0.966670743706113	0	0.981726788287518	0	0	0	0	8.25283671370078	6.37575589898888	0	1.27454308457769	4.45821936315964	0	0	6.92953239741181	0	0	10.3658142887136	33.4776043605864	0	0	0	0	0	0	0	0.961960380064674	0	0	0	0	0	0	3.01000429092653	0	0	16.874965018403	0	0
ENSG00000175087-PDIK1L	158.950770802748	143.454580482273	196.47149505553	150.079079674082	123.102185428341	153.051767804608	133.582368193429	172.320737898631	105.968077387293	165.300697173745	129.79286376011	121.734121747652	145.370996004994	120.938289405855	134.931705805529	147.249538128086	241.395473875748	199.773684834985	292.945351093995	144.023368557279	159.009823952694	238.645084536209	155.09000745369	286.709402942914	358.590132744926	213.311386036381	453.268788442838	410.100653417184	392.116336510479	198.056551600197	410.454565694045	346.54157209685	182.639848340717	151.050121838479	189.995116166801	155.837581570477	185.070498203494	210.093558076238	166.814294941969	141.252343019258	147.613174468778	208.655413570699	159.530227419106	158.258337545021	205.987379980794	182.646680199185	182.10452306418	157.376412534213
ENSG00000197245-FAM110D	0	0	3.2609376772702	0	0	1.1171661883548	1.96444659107984	0	1.01892382103167	2.90001223111834	0	3.92690715315007	0	0	1.04598221554673	1.05934919516609	0	0	0	0	0	0	1.07701394065062	0	0	0	0	1.04617513626833	0	0	0	0	0.908655961894116	0	0	0	0	3.85492767112363	0	0	0	0	1.00333476364218	0	0	0	0	0
ENSG00000282872-C1orf232	0	0	0	0	0	0	0	0	0	0	0	0	0	0	0	0	0	0	0	0	0	0	0	0	0	0	0	0	0	0	0	0	0	0	0	0	0	0	0	0	0	0	0	0	0	0	0	0
ENSG00000236782-AL391650.1	0	0	1.6304688386351	1.16340371840373	1.07984373182755	0	0	2.14063028445505	1.01892382103167	0.966670743706113	0	0	0	0.959827693697259	0	1.05934919516609	0	1.06262598316481	1.98607017690844	2.54908616915537	0	0	0	0.866191549676476	0	4.74025302303069	0	0	0	0	0	0	0	0	1.00526516490371	0	1.86000500707029	0.963731917780908	1.85349216602187	0	0	0	0	0	0	0	0.958444858232525	0.953796439601291
ENSG00000142684-ZNF593	274.476846489282	282.01866390265	266.581655116839	247.804992019995	181.413746947029	284.877378030475	238.6802608162	208.711452734367	293.45006045712	276.467832699948	230.623683540692	263.102779261055	282.43507795256	306.185034289426	299.150913646366	292.38037786584	186.72043064748	170.02015730637	160.871684329584	319.910314228999	209.536310068503	259.279809890844	152.935979572389	121.266816954707	181.698485492738	181.314678130924	176.218842908131	173.665072620542	196.500737483807	243.947703800242	140.418667211121	204.324511340221	268.053508758764	239.628896990673	323.695383098994	233.756372355716	284.580766081754	194.673847391743	207.59112259445	232.260564024954	306.856477835096	338.448938547748	190.633605092014	155.17538291752	306.766151906881	198.529000216506	429.383296488171	278.508560363577
ENSG00000142675-CNKSR1	5.73533709082081	8.15082843649277	4.07617209658775	9.30722974722987	8.63874985462041	8.93732950683842	5.89333977323951	22.476617986778	1.01892382103167	15.4667318992978	6.4360097732286	3.92690715315007	4.98414843445693	4.7991384684863	3.1379466466402	5.29674597583043	2.06320917842519	22.3151456464611	25.8189122998097	2.54908616915537	8.91643872631927	12.5602676071689	40.9265297447237	9.52810704644124	13.4591470735361	16.5908855806074	26.3857090985436	10.4617513626833	21.2433229712223	9.66129520000959	23.5667693221461	31.5037792815319	16.3558073140941	4.6620407974839	0	1.92392076012935	13.020035049492	5.78239150668545	11.1209529961312	0	5.36775179886466	13.9651261051255	9.03001287277959	9.2488638825012	16.6118854823221	0	2.87533457469758	13.3531501544181
ENSG00000188782-CATSPER4	0	0	0	0	0	0	0	0	0	0	0	0	0	0	0	0	0	0	0	0	0	0	0	0	0	0	0	0	0	0	0	0	0	0	0	0	0	0	0	0	0	0	0	0	0	0	0	0
[truncated: 57,891 more rows]
